# Supplementary material for: CRISPR-Cas9 Editing of Human Histone Deubiquitinase Gene USP16 in Human Monocytic Leukemia Cell Line THP-1
Source: Front Cell Dev Biol. 2021 May 31;9:679544. doi: 10.3389/fcell.2021.679544 (PMC8203323; doi:10.3389/fcell.2021.679544)
Supplement: Supplementary Table 1 — Clusters of coexpressed genes. [file Table_1.XLSX]

## Sheet: Supplementary Table S1
Clusters of coexpressed genes
Lists of genes in each cluster are shown on the left and the histogram of average expression values (TPM) in the same cluster is shown on the right.
X axis in the histogram shows the samplesin order: 6 wild type at 0 hr, 4 wild type at 24 hr after PMA stimulation, 2 heterozygotes at 0 hr, 2 heterozygotes at 24 hr, 4 homozygotes at 0 hr, 4 homozygotes at 24 hr. All 0 hr samples are shown by the red bar; 24 hr samples are shown by the blue bar.
Name	Connections	MCL_2.0_6
A2M	231	Cluster001
ABCB1	131	Cluster001
ABCB9.p1	180	Cluster001
ABCC3.p1	68	Cluster001
ABHD2	270	Cluster001
ABHD6.p2	240	Cluster001
ABI2	1	Cluster001
ABL2	225	Cluster001
AC002985.2	64	Cluster001
AC006001.2	76	Cluster001
AC007384.1	71	Cluster001
AC010099.2	81	Cluster001
AC011444.2	168	Cluster001
AC011611.3	163	Cluster001
AC013451.2	185	Cluster001
AC015660.3	91	Cluster001
AC016831.1.p1	187	Cluster001
AC016831.1.p2	68	Cluster001
AC016831.1.p3	81	Cluster001
AC023157.3	308	Cluster001
AC024909.3.p1	21	Cluster001
AC027031.2	92	Cluster001
AC027117.2	126	Cluster001
AC064801.1	114	Cluster001
AC068580.4.p1	184	Cluster001
AC068580.4.p2	8	Cluster001
AC069368.1	295	Cluster001
AC074327.1	206	Cluster001
AC083855.1.p1	113	Cluster001
AC093567.1	223	Cluster001
AC099518.3	9	Cluster001
AC127496.3	94	Cluster001
AC147651.3.p1	58	Cluster001
AC254633.1.p1	108	Cluster001
ACSL1	304	Cluster001
ACVR1.p1	213	Cluster001
ACVR2A	364	Cluster001
ADAM17.p1	257	Cluster001
ADAM17.p2	134	Cluster001
ADAM9	222	Cluster001
ADAMDEC1	107	Cluster001
ADAMTS15	64	Cluster001
ADAP2	309	Cluster001
ADARB1	156	Cluster001
ADCY8.p1	215	Cluster001
ADGRE2	276	Cluster001
ADGRE4P	270	Cluster001
ADORA2B	35	Cluster001
ADRB2	230	Cluster001
AF178030.1	29	Cluster001
AFF4	111	Cluster001
AGPAT4	189	Cluster001
AHRR.p2	126	Cluster001
AKIRIN2.p2	201	Cluster001
AL118506.1.p1	195	Cluster001
AL133351.4	252	Cluster001
AL136987.1.p1	211	Cluster001
AL136987.1.p2	25	Cluster001
AL138924.1	139	Cluster001
AL354740.1.p3	106	Cluster001
AL356010.2	13	Cluster001
AL390036.1	321	Cluster001
AL390719.1	81	Cluster001
AL392172.1	115	Cluster001
AL445307.1	20	Cluster001
AL450322.1	25	Cluster001
AL844908.1	235	Cluster001
ALAS1.p1	77	Cluster001
ALCAM.p1	96	Cluster001
ALCAM.p2	237	Cluster001
ANKRD10	237	Cluster001
ANKRD28.p1	194	Cluster001
ANKRD28.p2	14	Cluster001
ANKS1A	24	Cluster001
AP001453.2	65	Cluster001
AP2S1.p2	130	Cluster001
APBB1IP.p2	113	Cluster001
APOBR	24	Cluster001
APOL2	148	Cluster001
ARAP3	78	Cluster001
ARHGAP10	400	Cluster001
ARHGAP18	151	Cluster001
ARHGAP31	90	Cluster001
ARHGEF2.p5	101	Cluster001
ARHGEF3	112	Cluster001
ARL8A.p1	51	Cluster001
ARMC9	254	Cluster001
ARNTL	244	Cluster001
ARRB2	119	Cluster001
ASAP1.p2	62	Cluster001
ASAP1.p3	168	Cluster001
ASPH	23	Cluster001
ATF3	199	Cluster001
ATF5.p2	140	Cluster001
ATG16L1	267	Cluster001
ATG7	216	Cluster001
ATP13A3	17	Cluster001
ATP2A2.p2	7	Cluster001
ATP2B1.p2	323	Cluster001
ATP6AP2	122	Cluster001
ATP6V1C1	9	Cluster001
ATP6V1H	227	Cluster001
AXL.p2	12	Cluster001
BAG3.p2	212	Cluster001
BCAP31.p2	173	Cluster001
BCL2A1	118	Cluster001
BCL3	241	Cluster001
BCL6	234	Cluster001
BIN3	187	Cluster001
BISPR	28	Cluster001
BMP1	6	Cluster001
BTG1	145	Cluster001
C11orf45.p1	239	Cluster001
C16orf70	126	Cluster001
C19orf66.p1	58	Cluster001
C3AR1	38	Cluster001
C5AR1	248	Cluster001
C5AR2.p1	192	Cluster001
C6orf62	1	Cluster001
CADM1	198	Cluster001
CALHM2.p1	83	Cluster001
CALHM2.p2	99	Cluster001
CAMSAP2.p1	237	Cluster001
CAPRIN2.p1	79	Cluster001
CAPRIN2.p2	217	Cluster001
CARD19	267	Cluster001
CASS4.p1	219	Cluster001
CASS4.p2	241	Cluster001
CBLB	142	Cluster001
CCDC107	53	Cluster001
CCDC149	221	Cluster001
CCDC162P	119	Cluster001
CCDC88A	101	Cluster001
CCND1	246	Cluster001
CCNL1	76	Cluster001
CCRL2	268	Cluster001
CD109.p1	182	Cluster001
CD164.p2	55	Cluster001
CD22.p1	111	Cluster001
CD22.p2	317	Cluster001
CD276	244	Cluster001
CD300C	26	Cluster001
CD36	236	Cluster001
CD53	295	Cluster001
CD55	162	Cluster001
CD83	173	Cluster001
CD9.p1	152	Cluster001
CDK20.p2	235	Cluster001
CDKN1A.p1	226	Cluster001
CDYL2	51	Cluster001
CELSR1.p2	240	Cluster001
CHD9.p2	289	Cluster001
CHST15.p1	107	Cluster001
CIDECP	19	Cluster001
CIRBP-AS1	121	Cluster001
CLCN6	123	Cluster001
CLIP1	79	Cluster001
CLN3.p1	4	Cluster001
CMTM6	70	Cluster001
CNDP2.p1	9	Cluster001
CNIH3.p1	296	Cluster001
CNIH3.p2	157	Cluster001
COQ4.p1	28	Cluster001
CORO1C	122	Cluster001
CPEB2.p1	239	Cluster001
CSF1R.p1	175	Cluster001
CSGALNACT2	146	Cluster001
CSRNP1	308	Cluster001
CTNNB1.p2	89	Cluster001
CTSA.p1	41	Cluster001
CTSB	55	Cluster001
CTSD.p4	19	Cluster001
CTSL	286	Cluster001
CTTNBP2NL	143	Cluster001
CXorf38	258	Cluster001
CXXC5.p2	26	Cluster001
CXXC5-AS1	225	Cluster001
CYP19A1.p1	176	Cluster001
CYP19A1.p2	261	Cluster001
CYSTM1	23	Cluster001
CYTH4.p1	174	Cluster001
CYTOR	69	Cluster001
DAB2.p1	118	Cluster001
DAB2.p2	144	Cluster001
DBN1.p1	30	Cluster001
DCSTAMP	141	Cluster001
DDIT3	176	Cluster001
DDIT4L	204	Cluster001
DDX60L.p2	18	Cluster001
DENND4C	59	Cluster001
DHRS3.p2	144	Cluster001
DHX34	310	Cluster001
DIRAS2	71	Cluster001
DLGAP4.p1	208	Cluster001
DLX3	67	Cluster001
DMWD	5	Cluster001
DNAJB5	101	Cluster001
DNAJC13.p1	228	Cluster001
DOCK10.p1	350	Cluster001
DOCK4	318	Cluster001
DOCK5	111	Cluster001
DOT1L.p1	169	Cluster001
DPYD.p1	100	Cluster001
DPYSL2.p4	155	Cluster001
DTNA.p2	258	Cluster001
DTX3L	162	Cluster001
DUSP1	216	Cluster001
DUSP18	18	Cluster001
DUSP2	46	Cluster001
DUSP5	298	Cluster001
DUSP6.p1	335	Cluster001
DUSP6.p2	156	Cluster001
DUTP1	190	Cluster001
DYNC1H1	52	Cluster001
DYNLT3	80	Cluster001
EAF1	173	Cluster001
EFHD2	87	Cluster001
EGR2	203	Cluster001
ELL	68	Cluster001
ELL2	48	Cluster001
ELMO2	144	Cluster001
ELMSAN1	9	Cluster001
EML4	175	Cluster001
EMP1	170	Cluster001
EMP3	22	Cluster001
ENTPD1	25	Cluster001
ERBIN.p2	257	Cluster001
ERCC1.p1	188	Cluster001
ERCC1.p2	48	Cluster001
ERMP1	228	Cluster001
ERN1	158	Cluster001
ETHE1	46	Cluster001
ETS1.p1	130	Cluster001
ETS1.p2	25	Cluster001
ETV3	91	Cluster001
EVL.p2	57	Cluster001
EZH1	160	Cluster001
EZR.p2	76	Cluster001
FADS3	157	Cluster001
FAM109A.p2	61	Cluster001
FAM129B.p1	92	Cluster001
FAM129B.p2	100	Cluster001
FAM214B.p1	253	Cluster001
FAT1.p2	27	Cluster001
FBRS.p2	121	Cluster001
FBXO32.p1	66	Cluster001
FDX2	50	Cluster001
FERMT3.p1	101	Cluster001
FERMT3.p2	54	Cluster001
FGR	92	Cluster001
FKBP15.p1	300	Cluster001
FKBP15.p2	243	Cluster001
FLJ21408	53	Cluster001
FMNL1	190	Cluster001
FMNL2	154	Cluster001
FMNL3	97	Cluster001
FNDC3A.p2	244	Cluster001
FNDC3A.p4	150	Cluster001
FNDC3B.p1	35	Cluster001
FNDC3B.p2	229	Cluster001
FNDC3B.p3	5	Cluster001
FNIP2.p1	118	Cluster001
FNIP2.p2	64	Cluster001
FOXP2.p3	166	Cluster001
FRMD4A.p1	107	Cluster001
FRMD4B.p2	146	Cluster001
FRRS1	80	Cluster001
FTX.p4	272	Cluster001
FXYD5.p2	162	Cluster001
FYN	121	Cluster001
G6PD.p1	27	Cluster001
GABRB2	10	Cluster001
GADD45G	81	Cluster001
GALK2	1	Cluster001
GALM	103	Cluster001
GALNT4	197	Cluster001
GAS2L3	265	Cluster001
GCLC	220	Cluster001
GCNT1.p1	120	Cluster001
GDF15	128	Cluster001
GDI1.p2	91	Cluster001
GGA1.p1	106	Cluster001
GLIPR2	269	Cluster001
GLRX3	3	Cluster001
GNA12.p1	97	Cluster001
GNA15	1	Cluster001
GNG5.p2	144	Cluster001
GNS	209	Cluster001
GPAT3.p2	154	Cluster001
GPC3.p1	98	Cluster001
GPC3.p2	113	Cluster001
GPC4	237	Cluster001
GPNMB.p1	178	Cluster001
GPR108.p1	1	Cluster001
GPR84	260	Cluster001
GTF2A1	7	Cluster001
GTF2I.p2	31	Cluster001
HAVCR2.p1	309	Cluster001
HAVCR2.p3	215	Cluster001
HBEGF	203	Cluster001
HDAC9.p1	171	Cluster001
HEATR3	9	Cluster001
HECA	300	Cluster001
HEG1	90	Cluster001
HELZ2	63	Cluster001
HEXB	13	Cluster001
HIVEP3.p1	50	Cluster001
HLX.p2	127	Cluster001
HM13.p1	115	Cluster001
HMGA1P4	1	Cluster001
HMGA2.p1	146	Cluster001
HMGA2.p2	125	Cluster001
HMGCR	85	Cluster001
HMGXB3	5	Cluster001
HOMER1.p1	166	Cluster001
HOOK3	158	Cluster001
HRH1	411	Cluster001
HS2ST1	216	Cluster001
HSD17B7P2	30	Cluster001
HSD3B7	122	Cluster001
HUS1	67	Cluster001
ICAM1	301	Cluster001
IER2	99	Cluster001
IER5L	60	Cluster001
IFI30.p1	129	Cluster001
IFI30.p2	87	Cluster001
IFNAR1	15	Cluster001
IFNAR2	8	Cluster001
IFNGR2.p1	101	Cluster001
IFNGR2.p3	8	Cluster001
IGFBP3	165	Cluster001
IGHMBP2	28	Cluster001
IKBKE	128	Cluster001
IL10RA	37	Cluster001
IL12RB2.p1	1	Cluster001
IL1B.p1	133	Cluster001
IL1RN.p1	94	Cluster001
IL4I1	357	Cluster001
IL4R	114	Cluster001
IRGQ	151	Cluster001
ISM1	37	Cluster001
ITGA5.p1	71	Cluster001
ITGA6	18	Cluster001
ITGAX.p1	301	Cluster001
ITGAX.p2	13	Cluster001
ITGB1BP1.p2	185	Cluster001
ITGB2.p1	56	Cluster001
ITGB2-AS1	203	Cluster001
ITGB5	79	Cluster001
ITGB7	178	Cluster001
ITPKB.p1	136	Cluster001
ITPRIP	276	Cluster001
IVNS1ABP	37	Cluster001
JUN	176	Cluster001
KANK1.p1	269	Cluster001
KCNJ2	18	Cluster001
KCNN4.p1	123	Cluster001
KCNN4.p2	198	Cluster001
KCNQ3	75	Cluster001
KCTD13.p1	78	Cluster001
KCTD13.p2	134	Cluster001
KCTD7	139	Cluster001
KDM3B.p2	69	Cluster001
KDM6B	44	Cluster001
KIAA0513	150	Cluster001
KIAA0930.p2	27	Cluster001
KIAA1551	48	Cluster001
KIF1B	139	Cluster001
KIF21B	126	Cluster001
KIFC3	119	Cluster001
KLF3.p1	68	Cluster001
KLF6	286	Cluster001
L34079.3	213	Cluster001
LACC1	68	Cluster001
LACTB	62	Cluster001
LAPTM5.p1	78	Cluster001
LAPTM5.p2	215	Cluster001
LAT.p1	171	Cluster001
LBH	69	Cluster001
LBX2-AS1.p1	117	Cluster001
LDHAL6B	90	Cluster001
LGALS9.p1	79	Cluster001
LHFPL2	58	Cluster001
LIMK1.p1	261	Cluster001
LIMS1.p1	278	Cluster001
LIMS1.p2	120	Cluster001
LINC00278	167	Cluster001
LINC00504	180	Cluster001
LINC00896	8	Cluster001
LINC00941.p1	146	Cluster001
LINC00941.p2	41	Cluster001
LINC00963.p1	275	Cluster001
LINC00963.p2	348	Cluster001
LINC01004.p2	116	Cluster001
LINC01010	309	Cluster001
LINC01063.p1	143	Cluster001
LINC01063.p3	151	Cluster001
LINC01160	226	Cluster001
LINC01588.p1	76	Cluster001
LINC01800	108	Cluster001
LINC02454	294	Cluster001
LINC02474.p1	143	Cluster001
LINC02474.p2	131	Cluster001
LIPA	189	Cluster001
LMBR1L	42	Cluster001
LMO2.p3	195	Cluster001
LMO2.p4	6	Cluster001
LPAR6.p1	255	Cluster001
LPL	72	Cluster001
LPP.p1	129	Cluster001
LPP.p2	33	Cluster001
LPXN	155	Cluster001
LRP12.p1	260	Cluster001
LRP12.p2	269	Cluster001
LRRC8A	212	Cluster001
LUCAT1	240	Cluster001
LYPLAL1.p2	54	Cluster001
MACF1.p1	85	Cluster001
MAFB	261	Cluster001
MAFF	212	Cluster001
MALT1	90	Cluster001
MAML2.p1	220	Cluster001
MAML2.p2	186	Cluster001
MAML2.p3	150	Cluster001
MAN1A1.p1	141	Cluster001
MAP1S.p1	163	Cluster001
MAP3K2	9	Cluster001
MAP3K5.p1	27	Cluster001
MAP4K3	311	Cluster001
MAP4K4.p2	4	Cluster001
MAP7	161	Cluster001
MAPK13	72	Cluster001
MAPK6.p2	355	Cluster001
MAPKAP1.p2	49	Cluster001
MATK.p2	109	Cluster001
MBNL1.p5	2	Cluster001
MBP.p3	199	Cluster001
MBP.p4	319	Cluster001
MBP.p5	205	Cluster001
MBP.p6	73	Cluster001
MCFD2.p1	26	Cluster001
MCUB	111	Cluster001
MDFIC.p1	243	Cluster001
MEF2A	309	Cluster001
MERTK	217	Cluster001
Metazoa_SRP.p1	212	Cluster001
METTL1	202	Cluster001
METTL7A	264	Cluster001
MFSD11	120	Cluster001
MFSD12	182	Cluster001
MFSD4B	175	Cluster001
MICALL1	169	Cluster001
MIDN.p2	74	Cluster001
MIR155HG.p1	218	Cluster001
MIR222HG.p1	219	Cluster001
MIR6737	190	Cluster001
MLXIPL.p1	124	Cluster001
MLXIPL.p2	148	Cluster001
MMADHC.p2	176	Cluster001
MMP1	141	Cluster001
MMP14.p1	174	Cluster001
MMP9.p1	109	Cluster001
MOB3A.p1	5	Cluster001
MOSPD1	272	Cluster001
MRAS	173	Cluster001
MSC.p1	22	Cluster001
MSC-AS1	101	Cluster001
MSR1	164	Cluster001
MTRF1L	95	Cluster001
MTSS1.p1	162	Cluster001
MXD1	200	Cluster001
MYEOV	10	Cluster001
MYLK	218	Cluster001
MYO18A.p3	42	Cluster001
MYO1A	44	Cluster001
MYO1E.p1	340	Cluster001
MYO1E.p2	242	Cluster001
MYO9B	250	Cluster001
NAA20	36	Cluster001
NABP1	99	Cluster001
NAMPT	33	Cluster001
NCOA3	208	Cluster001
NCOA7.p2	30	Cluster001
NCOA7.p3	57	Cluster001
NCS1	74	Cluster001
NDST1.p1	258	Cluster001
NDST1.p2	24	Cluster001
NEAT1	54	Cluster001
NECTIN2	13	Cluster001
NEK6.p1	301	Cluster001
NEK6.p4	142	Cluster001
NEK6.p5	149	Cluster001
NFAT5	280	Cluster001
NFATC3	204	Cluster001
NFKBID	214	Cluster001
NMB.p1	38	Cluster001
NPL	259	Cluster001
NRIP3	122	Cluster001
NRP1.p1	357	Cluster001
NRP1.p2	198	Cluster001
NRP1.p3	245	Cluster001
NRROS	125	Cluster001
NTSR1.p1	24	Cluster001
NUMB.p1	195	Cluster001
NUP62.p2	242	Cluster001
OAZ1.p3	116	Cluster001
OLR1	24	Cluster001
OSBPL3	288	Cluster001
OTUD4	57	Cluster001
P2RX4	86	Cluster001
PACSIN2.p1	109	Cluster001
PACSIN2.p2	31	Cluster001
PACSIN2.p3	232	Cluster001
PANX1	372	Cluster001
PAQR5	260	Cluster001
PC.p2	131	Cluster001
PCBD1.p4	76	Cluster001
PCDHGA11	151	Cluster001
PCDHGC3.p1	155	Cluster001
PCM1.p1	113	Cluster001
PCM1.p2	60	Cluster001
PCNX1	315	Cluster001
PCOLCE2	116	Cluster001
PDGFA.p2	120	Cluster001
PDLIM2.p1	88	Cluster001
PDLIM4	133	Cluster001
PDXK	23	Cluster001
PEA15.p1	129	Cluster001
PECAM1.p1	32	Cluster001
PER1	204	Cluster001
PEX13	91	Cluster001
PEX7	225	Cluster001
PFKFB3.p1	111	Cluster001
PGPEP1	191	Cluster001
PHC2	139	Cluster001
PHLDA1.p2	82	Cluster001
PI4K2A	334	Cluster001
PIF1	237	Cluster001
PIK3R5	170	Cluster001
PIM1.p1	87	Cluster001
PINLYP.p1	253	Cluster001
PLA2G15	144	Cluster001
PLA2G2C	104	Cluster001
PLA2G4C	143	Cluster001
PLA2G7	99	Cluster001
PLAUR.p1	258	Cluster001
PLBD2.p1	119	Cluster001
PLD3.p3	15	Cluster001
PLEC.p3	47	Cluster001
PLEK.p1	79	Cluster001
PLIN2	70	Cluster001
PLK3	74	Cluster001
PLXDC2.p1	18	Cluster001
PLXNA3	48	Cluster001
PLXND1.p1	3	Cluster001
PNKD.p1	6	Cluster001
PNP	18	Cluster001
PNPO.p2	215	Cluster001
POU2F2	53	Cluster001
PPARD	161	Cluster001
PPARG.p1	250	Cluster001
PPM1L	45	Cluster001
PPP1R14B.p2	49	Cluster001
PPP1R15A.p1	211	Cluster001
PPP1R15A.p2	253	Cluster001
PRAG1.p1	88	Cluster001
PRKAR1A.p3	69	Cluster001
PRKAR1B	42	Cluster001
PRPSAP2	2	Cluster001
PRR16	239	Cluster001
PSAP.p1	56	Cluster001
PSD3.p1	115	Cluster001
PSEN2	57	Cluster001
PSTPIP1.p2	157	Cluster001
PTGS1.p1	248	Cluster001
PTGS1.p2	223	Cluster001
PTK2	114	Cluster001
PTPRE.p1	359	Cluster001
PTPRE.p2	72	Cluster001
PTPRG	153	Cluster001
PUS10	5	Cluster001
PXN	268	Cluster001
RAB1A	42	Cluster001
RAB31	7	Cluster001
RABGAP1L.p1	185	Cluster001
RAD1P1	184	Cluster001
RAPGEF1.p1	300	Cluster001
RAPGEF1.p2	180	Cluster001
RAPGEF1.p3	117	Cluster001
RARG.p1	260	Cluster001
RARG.p2	112	Cluster001
RASA1.p1	131	Cluster001
RASA1.p2	57	Cluster001
RASA3	87	Cluster001
RASGRF1	98	Cluster001
RASGRP3.p1	277	Cluster001
RBM47.p2	199	Cluster001
RCBTB2.p1	205	Cluster001
RECQL.p2	107	Cluster001
RFX3-AS1.p1	66	Cluster001
RFX8	159	Cluster001
RGCC.p1	105	Cluster001
RGS1	167	Cluster001
RGS13.p1	272	Cluster001
RGS2	84	Cluster001
RGS3	33	Cluster001
RHBDF2	303	Cluster001
RHOBTB3	102	Cluster001
RIN2.p1	145	Cluster001
RIN2.p2	135	Cluster001
RNA5SP41	72	Cluster001
RND3	184	Cluster001
RNF130	68	Cluster001
RNF166.p1	123	Cluster001
RNF170	97	Cluster001
RNU6-194P	14	Cluster001
RNU6-968P	247	Cluster001
RPN1.p3	63	Cluster001
RPS6KA1.p1	101	Cluster001
RPS6KA2	208	Cluster001
RPS6KA3	58	Cluster001
RPS6KC1	77	Cluster001
RUBCNL	32	Cluster001
RUSC2.p1	279	Cluster001
RUSC2.p2	228	Cluster001
SAMD4A	259	Cluster001
SAMD8	276	Cluster001
SASH1.p1	70	Cluster001
SASH1.p2	128	Cluster001
SCARB2.p1	329	Cluster001
SDC3	86	Cluster001
SDC4	41	Cluster001
SDS	175	Cluster001
SEC11A.p2	103	Cluster001
SELENOF.p2	291	Cluster001
SELENOS	61	Cluster001
SEMA7A	337	Cluster001
SEPHS2.p2	52	Cluster001
SEPTIN9.p1	18	Cluster001
SEPTIN9.p4	21	Cluster001
SERPINE2	78	Cluster001
SERTAD1	27	Cluster001
SERTAD2.p2	209	Cluster001
SFMBT2.p3	37	Cluster001
SGK1.p1	258	Cluster001
SGK1.p2	152	Cluster001
SGK1.p3	162	Cluster001
SGK3.p2	182	Cluster001
SGPL1	146	Cluster001
SGSH	117	Cluster001
SH2B3.p1	120	Cluster001
SH2B3.p2	93	Cluster001
SH3BGRL.p2	160	Cluster001
SH3BP1.p1	14	Cluster001
SH3BP2.p2	299	Cluster001
SH3BP5	62	Cluster001
SH3GLB1.p1	241	Cluster001
SH3GLB1.p2	44	Cluster001
SH3PXD2B	116	Cluster001
SH3RF1	53	Cluster001
SH3TC1	113	Cluster001
SHISA4.p2	11	Cluster001
SHROOM1	26	Cluster001
SIL1.p1	20	Cluster001
SLAMF8	331	Cluster001
SLC11A1.p1	207	Cluster001
SLC11A1.p3	147	Cluster001
SLC11A2.p1	316	Cluster001
SLC11A2.p2	106	Cluster001
SLC12A6.p1	403	Cluster001
SLC12A6.p2	225	Cluster001
SLC17A9.p2	89	Cluster001
SLC1A3.p1	162	Cluster001
SLC20A1.p1	209	Cluster001
SLC20A1.p3	57	Cluster001
SLC25A45.p1	117	Cluster001
SLC25A51.p1	21	Cluster001
SLC31A1.p1	69	Cluster001
SLC31A2	203	Cluster001
SLC33A1	2	Cluster001
SLC35F6	129	Cluster001
SLC36A1	341	Cluster001
SLC37A2	74	Cluster001
SLC38A6.p1	48	Cluster001
SLC38A7	14	Cluster001
SLC39A13	268	Cluster001
SLC41A2	320	Cluster001
SLC43A3.p1	94	Cluster001
SLC4A8	249	Cluster001
SLC6A6	391	Cluster001
SLC7A7.p2	93	Cluster001
SLC7A8	102	Cluster001
SLC9A7	265	Cluster001
SLCO2B1	159	Cluster001
SLCO4A1	129	Cluster001
SMG1P3.p1	75	Cluster001
SMPD1	3	Cluster001
SNHG3.p2	21	Cluster001
SNX9	269	Cluster001
SOX4	3	Cluster001
SP1	40	Cluster001
SPG21.p1	114	Cluster001
SPG21.p2	138	Cluster001
SPHK1.p1	228	Cluster001
SPHK1.p2	190	Cluster001
SPINT1.p1	229	Cluster001
SPOCD1.p1	351	Cluster001
SPOCD1.p2	176	Cluster001
SPP1	147	Cluster001
SPRED2.p1	319	Cluster001
SPRED2.p2	115	Cluster001
SPRY2.p1	138	Cluster001
SPRY2.p2	272	Cluster001
SPRY2.p3	226	Cluster001
SPRY2.p4	205	Cluster001
SPRYD7	2	Cluster001
SPSB1	267	Cluster001
SQLE	61	Cluster001
SQOR.p2	19	Cluster001
SRD5A1	215	Cluster001
SSH1	70	Cluster001
ST20	73	Cluster001
ST3GAL5	315	Cluster001
STARD13	183	Cluster001
STARD4	149	Cluster001
STARD8	160	Cluster001
STK10.p1	294	Cluster001
STK38L	154	Cluster001
STX1A	163	Cluster001
STXBP1	125	Cluster001
STXBP5-AS1	61	Cluster001
SYNJ2	190	Cluster001
TACC2	205	Cluster001
TANK.p2	132	Cluster001
TBC1D25	1	Cluster001
TBC1D9B	4	Cluster001
TBKBP1.p1	79	Cluster001
TBL2	219	Cluster001
TCF7L2	125	Cluster001
TCTEX1D1.p1	188	Cluster001
TCTEX1D1.p2	82	Cluster001
TEAD1	50	Cluster001
TEX2	188	Cluster001
TFE3	85	Cluster001
TGFB1.p1	124	Cluster001
TGIF1.p1	286	Cluster001
TGIF1.p2	33	Cluster001
THEMIS2.p1	82	Cluster001
TICAM1	129	Cluster001
TIMP1	72	Cluster001
TLR1.p1	38	Cluster001
TLR1.p2	110	Cluster001
TLR1.p3	55	Cluster001
TM4SF19	331	Cluster001
TM6SF1	1	Cluster001
TMEM123.p2	98	Cluster001
TMEM127	8	Cluster001
TMEM158	92	Cluster001
TMEM164.p1	247	Cluster001
TMEM165.p2	111	Cluster001
TMEM243	124	Cluster001
TMEM43	40	Cluster001
TMEM51.p1	176	Cluster001
TMEM87B	190	Cluster001
TNFRSF10B	114	Cluster001
TNFRSF10D	169	Cluster001
TNFRSF12A	95	Cluster001
TNFRSF1B	352	Cluster001
TNFSF14	34	Cluster001
TNS1.p1	199	Cluster001
TNS3.p1	321	Cluster001
TNS3.p3	217	Cluster001
TOM1	92	Cluster001
TPD52L2.p2	157	Cluster001
TPRG1.p1	249	Cluster001
TPST1	261	Cluster001
TRAJ23	75	Cluster001
TRERF1.p1	343	Cluster001
TRERF1.p2	324	Cluster001
TRIB1.p1	40	Cluster001
TRIM13.p2	44	Cluster001
TRPM8	217	Cluster001
TRPS1.p1	3	Cluster001
TRPV2.p1	200	Cluster001
TSC22D1.p1	155	Cluster001
TWSG1	1	Cluster001
UBTD1	104	Cluster001
UCN2	296	Cluster001
UFM1	11	Cluster001
UGDH.p1	49	Cluster001
ULBP2	6	Cluster001
Unknown5	187	Cluster001
UPP1	201	Cluster001
USP2	340	Cluster001
USP4	135	Cluster001
UTRN.p1	161	Cluster001
VAC14	153	Cluster001
VASH1.p1	35	Cluster001
VASH1.p2	229	Cluster001
VASP	12	Cluster001
VAT1	20	Cluster001
VAV3.p1	146	Cluster001
VAV3.p2	136	Cluster001
VAV3-AS1	41	Cluster001
VEGFA.p1	107	Cluster001
VEGFA.p2	47	Cluster001
VGLL4	312	Cluster001
VIM.p1	92	Cluster001
VMP1.p1	11	Cluster001
VPS37B	121	Cluster001
VPS37C.p1	220	Cluster001
WDFY4.p2	340	Cluster001
WDPCP.p1	21	Cluster001
WDR26.p2	34	Cluster001
WDR37.p2	228	Cluster001
WHAMM	88	Cluster001
WHRN	202	Cluster001
WIPF1.p2	105	Cluster001
XIAP	126	Cluster001
XPR1	3	Cluster001
XRCC1.p1	73	Cluster001
Y_RNA.p4	90	Cluster001
Y_RNA.p6	123	Cluster001
YWHAQ.p2	92	Cluster001
ZBED5-AS1	23	Cluster001
ZC3H12A.p1	113	Cluster001
ZC3H12C.p1	162	Cluster001
ZC3H12D.p1	334	Cluster001
ZCCHC2.p1	224	Cluster001
ZCCHC6.p1	254	Cluster001
ZFAND3.p2	3	Cluster001
ZFAND5.p1	59	Cluster001
ZFP36L1	293	Cluster001
ZFPM2-AS1	175	Cluster001
ZFYVE16	68	Cluster001
ZMIZ1.p1	197	Cluster001
ZMIZ1.p2	335	Cluster001
ZMIZ1.p4	101	Cluster001
ZMIZ1-AS1	272	Cluster001
ZNF267	186	Cluster001
ZNF281	160	Cluster001
ZNF366	41	Cluster001
ZNF385D.p1	173	Cluster001
ZNF496.p2	48	Cluster001
ZNF516.p2	152	Cluster001
ZNF697	137	Cluster001
ZNF703	42	Cluster001
ZNF76	333	Cluster001
ZNFX1	16	Cluster001
ZYX.p3	6	Cluster001
AARS2	10	Cluster002
ABCD3	83	Cluster002
ABHD15	88	Cluster002
AC008770.3	20	Cluster002
AC021193.1.p1	62	Cluster002
AC091544.3	82	Cluster002
AC104232.1.p1	76	Cluster002
AC104232.1.p2	13	Cluster002
AC115837.1	4	Cluster002
ACAD9	62	Cluster002
ACAT1	42	Cluster002
ADGRL2.p1	20	Cluster002
AGT	13	Cluster002
AK2	78	Cluster002
AMIGO3	72	Cluster002
ANAPC5	85	Cluster002
ANKRD55	47	Cluster002
ANLN	101	Cluster002
AP001347.1	8	Cluster002
AP003392.4	48	Cluster002
APEX2	95	Cluster002
APOBEC3B	70	Cluster002
ARL6IP6	1	Cluster002
ASF1B	148	Cluster002
ATPAF1	94	Cluster002
B3GALNT2	55	Cluster002
BAG2.p1	9	Cluster002
BIRC5	64	Cluster002
BLM	117	Cluster002
BRD3	90	Cluster002
BX322639.1	65	Cluster002
C19orf47.p1	8	Cluster002
C1orf112	55	Cluster002
CACYBP.p1	64	Cluster002
CALM3.p1	55	Cluster002
CBX3.p1	6	Cluster002
CCDC6.p2	64	Cluster002
CCDC85C.p1	45	Cluster002
CCNB1	2	Cluster002
CCNF	25	Cluster002
CD1D	34	Cluster002
CD38	69	Cluster002
CDAN1	12	Cluster002
CDK13.p2	13	Cluster002
CDK2	109	Cluster002
CENPL.p1	54	Cluster002
CENPM.p1	55	Cluster002
CENPU	108	Cluster002
CEP295.p1	15	Cluster002
CEP78	48	Cluster002
CGGBP1.p2	64	Cluster002
CHAF1B	80	Cluster002
CHEK1	40	Cluster002
CHST10	78	Cluster002
CIT	132	Cluster002
CLCN7.p2	59	Cluster002
CNTLN	86	Cluster002
CPSF3	4	Cluster002
CTBP2.p1	32	Cluster002
CTSG.p1	13	Cluster002
CUL1	82	Cluster002
CXCR4	22	Cluster002
DCLRE1A.p1	34	Cluster002
DDB2	61	Cluster002
DENND1A	64	Cluster002
DGAT2	28	Cluster002
DGCR8	23	Cluster002
DGKG.p1	56	Cluster002
DGKG.p2	50	Cluster002
DIS3L	117	Cluster002
DMRTA2.p2	40	Cluster002
DNA2	105	Cluster002
DNAJC9	154	Cluster002
DSCC1	95	Cluster002
DTL	153	Cluster002
DUT.p1	41	Cluster002
DZIP1L	80	Cluster002
E2F1	29	Cluster002
E2F8.p1	55	Cluster002
E2F8.p2	100	Cluster002
ECH1	16	Cluster002
EDC4	65	Cluster002
EDEM1	6	Cluster002
EGLN1.p1	17	Cluster002
ELF1.p2	28	Cluster002
EMP2	46	Cluster002
ERCC6L	99	Cluster002
EXO1	131	Cluster002
EZH2	34	Cluster002
FAAP24	102	Cluster002
FAM111A.p1	114	Cluster002
FANCA.p1	169	Cluster002
FANCC	119	Cluster002
FANCI	125	Cluster002
FANCM	57	Cluster002
FBXO34	10	Cluster002
FBXO4	10	Cluster002
FEN1.p1	115	Cluster002
FIGNL1	122	Cluster002
FOXRED2	14	Cluster002
GFI1.p1	74	Cluster002
GINS2	81	Cluster002
GINS4	63	Cluster002
GPSM2	79	Cluster002
H2AFV	66	Cluster002
H2AFY2	48	Cluster002
H2AFZ	4	Cluster002
HAUS5	147	Cluster002
HDAC2-AS2	77	Cluster002
HDAC4.p2	61	Cluster002
HIRIP3	101	Cluster002
HJURP.p1	73	Cluster002
HMGB1	45	Cluster002
HSPA14	89	Cluster002
HYLS1	88	Cluster002
ICMT	33	Cluster002
IDH1.p2	83	Cluster002
INTS7	51	Cluster002
IQCB1	22	Cluster002
IRAK3	115	Cluster002
IRF8.p1	39	Cluster002
JADE1.p1	33	Cluster002
KBTBD7	5	Cluster002
KDM4A.p2	61	Cluster002
KIAA0930.p4	46	Cluster002
KIF18B	130	Cluster002
KIF22.p2	5	Cluster002
KIF23	61	Cluster002
KIF2C	48	Cluster002
LIMK2	39	Cluster002
LIN54	80	Cluster002
LIN9.p1	70	Cluster002
LPCAT1	1	Cluster002
LRMDA.p1	50	Cluster002
LRP11.p1	67	Cluster002
MAD2L1	61	Cluster002
MAP3K6	28	Cluster002
MAP4K1	99	Cluster002
MCM10	148	Cluster002
MCM2	38	Cluster002
MCM3	88	Cluster002
MCM4	116	Cluster002
MCM5.p1	117	Cluster002
MCM6	41	Cluster002
MCM7	87	Cluster002
MELK	23	Cluster002
MEST	135	Cluster002
MIR3917	82	Cluster002
MIR6079	37	Cluster002
MIR9-3HG	35	Cluster002
MIRLET7BHG.p3	38	Cluster002
MLC1.p1	19	Cluster002
MMP15.p1	31	Cluster002
MMS22L	64	Cluster002
MRM2	96	Cluster002
MS4A4E	48	Cluster002
MSH2	86	Cluster002
MSH6	120	Cluster002
MTFR2	159	Cluster002
MTMR1	44	Cluster002
MYBL2.p1	38	Cluster002
MYO18A.p1	101	Cluster002
NCAPG	111	Cluster002
NDUFC1.p3	37	Cluster002
NEIL3	102	Cluster002
NIPAL3	58	Cluster002
NOCT	21	Cluster002
NUMA1.p1	82	Cluster002
NUP107	83	Cluster002
NUP205	18	Cluster002
NUP210	147	Cluster002
NUSAP1.p1	82	Cluster002
NXPE3.p1	66	Cluster002
NXT2.p1	22	Cluster002
NXT2.p2	55	Cluster002
NXT2.p3	2	Cluster002
P4HTM.p1	16	Cluster002
PAK1.p2	56	Cluster002
PAK4	4	Cluster002
PASK	128	Cluster002
PATZ1.p1	75	Cluster002
PCNA	31	Cluster002
PDGFD.p1	50	Cluster002
PDS5B	72	Cluster002
PI4K2B	1	Cluster002
PI4KB.p1	73	Cluster002
PIGB	18	Cluster002
PKN3.p1	42	Cluster002
PLK1	3	Cluster002
POLD1	25	Cluster002
POLD3	128	Cluster002
POLH	56	Cluster002
POU2F1.p1	15	Cluster002
PREX1	68	Cluster002
PRIM2	149	Cluster002
PRIMPOL	2	Cluster002
PSRC1	47	Cluster002
RAB23	1	Cluster002
RAD1.p1	109	Cluster002
RAD51	96	Cluster002
RAD51C	117	Cluster002
RAD54B	52	Cluster002
RANBP1	40	Cluster002
RBBP7	52	Cluster002
RCCD1.p1	19	Cluster002
RECQL4.p1	114	Cluster002
RET	75	Cluster002
REV3L	33	Cluster002
REXO5	19	Cluster002
RFC2	51	Cluster002
RFWD3	76	Cluster002
RIBC2	100	Cluster002
RMI2	107	Cluster002
RRM1	137	Cluster002
RRP7BP	11	Cluster002
RUSC1	35	Cluster002
SATB1.p2	45	Cluster002
SDK1.p1	7	Cluster002
SELPLG	42	Cluster002
SENP6.p1	3	Cluster002
SERPINB10.p1	35	Cluster002
SF3A2	36	Cluster002
SF3A3	12	Cluster002
SFXN1	55	Cluster002
SIN3A	143	Cluster002
SKIDA1.p1	23	Cluster002
SKP2	78	Cluster002
SLAIN1	42	Cluster002
SLC25A35	16	Cluster002
SLC27A2	3	Cluster002
SLC2A4RG.p1	48	Cluster002
SLC2A9	86	Cluster002
SLC35E2B	13	Cluster002
SLC39A8.p2	77	Cluster002
SLC40A1	23	Cluster002
SLC44A1	102	Cluster002
SMARCC1.p2	50	Cluster002
SMC1B	65	Cluster002
SOX12.p2	37	Cluster002
SPAG5.p1	63	Cluster002
SPN.p2	57	Cluster002
SSH3	115	Cluster002
SSX2IP	37	Cluster002
STT3B.p3	63	Cluster002
SUV39H1	50	Cluster002
TADA1	109	Cluster002
TBC1D5.p1	55	Cluster002
TBX4	84	Cluster002
TDRD7	71	Cluster002
TEX51	12	Cluster002
TICRR	113	Cluster002
TIMELESS	72	Cluster002
TIPIN	137	Cluster002
TJP2	32	Cluster002
TMEM105	32	Cluster002
TMEM107	3	Cluster002
TMEM173.p3	55	Cluster002
TMX1	1	Cluster002
TOE1	67	Cluster002
TOR3A	18	Cluster002
TOX2	3	Cluster002
TP73.p1	12	Cluster002
TPGS2.p1	50	Cluster002
TPGS2.p2	111	Cluster002
TSEN15	25	Cluster002
TSPAN3	31	Cluster002
TTK	46	Cluster002
TUBG1.p1	64	Cluster002
TYMS	130	Cluster002
UHRF1.p1	95	Cluster002
UNG.p1	114	Cluster002
VAV2.p1	92	Cluster002
WDHD1	113	Cluster002
WDR49	66	Cluster002
WDR76	139	Cluster002
WEE1	82	Cluster002
WNT7B	89	Cluster002
XPO1.p1	13	Cluster002
XRCC3	131	Cluster002
ZBTB33	34	Cluster002
ZNF22	25	Cluster002
ZNF367	122	Cluster002
ZNF503	37	Cluster002
ZNF516.p1	3	Cluster002
ZNF519	15	Cluster002
ZNF639	63	Cluster002
AC008813.1	141	Cluster003
AC009630.2	138	Cluster003
AC010328.2	138	Cluster003
AC010864.1	115	Cluster003
AC011611.5	115	Cluster003
AC021945.1	139	Cluster003
AC025181.2.p2	121	Cluster003
AC026877.1	82	Cluster003
AC079313.2.p2	140	Cluster003
AC080013.5	123	Cluster003
AC097641.3	133	Cluster003
AC109322.1	135	Cluster003
AC109464.2	22	Cluster003
AC135507.2	140	Cluster003
ADSL.p2	124	Cluster003
AIG1P1	140	Cluster003
AL020996.2.p1	37	Cluster003
AL022238.1	38	Cluster003
AL031665.2	137	Cluster003
AL121894.2	142	Cluster003
AL136295.6	141	Cluster003
AL139089.1	63	Cluster003
AL159163.1	15	Cluster003
AL161937.1	124	Cluster003
AL162586.1	137	Cluster003
AL354989.1.p1	88	Cluster003
AL354989.1.p2	37	Cluster003
AL355310.1	135	Cluster003
AL356356.1.p2	138	Cluster003
AL359073.1	146	Cluster003
AL359636.1.p1	73	Cluster003
AL391416.1	128	Cluster003
AL591845.1	138	Cluster003
ANKH	125	Cluster003
ANKMY2.p2	85	Cluster003
ANKRD54.p2	140	Cluster003
ANXA6.p3	65	Cluster003
AP000907.1	107	Cluster003
AP002748.3	118	Cluster003
AP002761.3.p1	115	Cluster003
AP002761.3.p2	140	Cluster003
AP003721.4	131	Cluster003
APEX1.p3	133	Cluster003
APH1A.p2	123	Cluster003
ATP2A2.p3	88	Cluster003
ATP5E.p2	82	Cluster003
ATRX	128	Cluster003
BAG3.p3	62	Cluster003
BNIP2.p3	87	Cluster003
C16orf89	41	Cluster003
CAAP1	77	Cluster003
CABIN1.p3	138	Cluster003
CALR.p2	133	Cluster003
CARF.p2	142	Cluster003
CCDC138.p2	134	Cluster003
CCT6A.p2	118	Cluster003
CD247	115	Cluster003
CD3D	139	Cluster003
CD63.p5	22	Cluster003
CDC42SE1.p2	138	Cluster003
CEP295.p2	122	Cluster003
CIDEB	137	Cluster003
CTNNAL1.p1	117	Cluster003
DCUN1D5.p2	142	Cluster003
DDX60L.p3	120	Cluster003
DOT1L.p3	136	Cluster003
DPP8.p2	138	Cluster003
EEF2.p5	143	Cluster003
EML6	84	Cluster003
FAM171A2.p1	139	Cluster003
FAM171A2.p2	137	Cluster003
FAM53A	138	Cluster003
FANCD2.p2	2	Cluster003
FBXL5.p4	141	Cluster003
FBXO32.p2	138	Cluster003
FNIP2.p4	87	Cluster003
FOXA1	18	Cluster003
FSCN2	130	Cluster003
GPR3.p2	141	Cluster003
GRINA.p3	118	Cluster003
GRK2.p5	113	Cluster003
GYG1.p2	147	Cluster003
HCST.p3	138	Cluster003
HDGF.p2	131	Cluster003
HEBP1.p2	137	Cluster003
HMGN5.p2	40	Cluster003
HMGXB4.p2	132	Cluster003
HSP90AB1.p2	136	Cluster003
IL2RG.p2	126	Cluster003
INTS6L	138	Cluster003
IRGC	94	Cluster003
KIAA0319L.p2	20	Cluster003
KIDINS220.p2	2	Cluster003
KRTCAP2.p3	136	Cluster003
LEPROTL1.p2	117	Cluster003
LGALS8.p2	142	Cluster003
LINC01035.p3	142	Cluster003
LPAR6.p2	139	Cluster003
LRRFIP1	138	Cluster003
LRRFIP1P1	141	Cluster003
MACROD1.p2	111	Cluster003
MAP3K10.p2	109	Cluster003
MAT2B.p3	141	Cluster003
MCPH1-AS1.p2	134	Cluster003
MED19.p2	45	Cluster003
MIR3662	141	Cluster003
MIR4713	68	Cluster003
MIR553	128	Cluster003
MIS18BP1.p2	142	Cluster003
MLC1.p2	28	Cluster003
MMP14.p2	145	Cluster003
MPC2.p2	113	Cluster003
MSNP1	88	Cluster003
MTIF2.p2	138	Cluster003
MTMR11	136	Cluster003
MYH9.p2	71	Cluster003
NAB2	75	Cluster003
NFYC.p2	32	Cluster003
NIT1.p2	136	Cluster003
NOL11.p2	43	Cluster003
NOP14-AS1.p2	117	Cluster003
NUMB.p3	117	Cluster003
NUTM1	87	Cluster003
P4HB.p3	115	Cluster003
PACSIN2.p4	119	Cluster003
PDAP1.p2	132	Cluster003
PIK3CG.p2	101	Cluster003
PINK1.p3	129	Cluster003
POM121	114	Cluster003
POU4F2	33	Cluster003
PPP3CA	137	Cluster003
PRDX6.p2	108	Cluster003
PRKDC.p2	142	Cluster003
PSMB2.p2	142	Cluster003
PSMD12.p2	145	Cluster003
PYM1.p3	138	Cluster003
QSER1.p3	129	Cluster003
RAB7A.p2	132	Cluster003
REEP4.p2	142	Cluster003
RFWD2.p2	138	Cluster003
RN7SKP57	125	Cluster003
RN7SL126P	121	Cluster003
RN7SL68P	143	Cluster003
RNF41	116	Cluster003
RNMT.p2	115	Cluster003
RNU12.p2	142	Cluster003
RNU6-223P.p1	138	Cluster003
RNU6-343P	137	Cluster003
RNU6-510P	49	Cluster003
ROGDI.p1	141	Cluster003
RPL30P9	138	Cluster003
RPS21.p2	142	Cluster003
RRAGC.p2	138	Cluster003
RSL1D1.p2	142	Cluster003
RUNX1.p4	132	Cluster003
SERBP1.p2	52	Cluster003
SOCS4	130	Cluster003
SPATA21	138	Cluster003
SPPL2A.p2	138	Cluster003
STAU2	109	Cluster003
STT3A-AS1	91	Cluster003
SYNE2	28	Cluster003
TYK2.p2	97	Cluster003
UGDH.p2	96	Cluster003
UIMC1.p2	68	Cluster003
UQCC1.p2	123	Cluster003
USF1.p2	56	Cluster003
USF2.p3	138	Cluster003
WDR83	138	Cluster003
XRCC1.p3	140	Cluster003
XRCC6.p2	81	Cluster003
Y_RNA.p10	121	Cluster003
Y_RNA.p12	137	Cluster003
ZNF691.p2	137	Cluster003
ABCC3.p2	107	Cluster004
AC008591.1	126	Cluster004
AC011611.4	111	Cluster004
AC011899.2	120	Cluster004
AC018521.4	122	Cluster004
AC022916.1	116	Cluster004
AC048341.2	117	Cluster004
AC078850.1	126	Cluster004
AC092354.1	122	Cluster004
AC092944.1	125	Cluster004
AC097451.1	164	Cluster004
AC103691.2	114	Cluster004
AC107882.1	67	Cluster004
AC108866.1	125	Cluster004
ADAMTS6	126	Cluster004
ADORA3.p2	122	Cluster004
AL136987.2	125	Cluster004
AL139011.1	128	Cluster004
AL139147.1	124	Cluster004
AL158064.2.p2	117	Cluster004
AL355310.3	114	Cluster004
AL355877.2	125	Cluster004
AL513283.1	120	Cluster004
ALDH1A2	151	Cluster004
AMPD3.p2	117	Cluster004
AP4E1	125	Cluster004
AQP9	126	Cluster004
AREG	161	Cluster004
ARHGAP26.p2	18	Cluster004
ARHGEF2.p3	132	Cluster004
ARHGEF2.p8	126	Cluster004
ARL4C	120	Cluster004
ATP9A	124	Cluster004
BCL7B.p2	131	Cluster004
BTBD19.p2	124	Cluster004
CARSP2	116	Cluster004
CAVIN2	118	Cluster004
CCDC57.p2	116	Cluster004
CCL20	42	Cluster004
CCL7	119	Cluster004
CCL8	124	Cluster004
CD163	127	Cluster004
CEMIP	135	Cluster004
CHST15.p2	112	Cluster004
CMPK2.p2	95	Cluster004
COL4A1	117	Cluster004
CRABP2	101	Cluster004
CXCL8	152	Cluster004
CYMP	149	Cluster004
DCAF1.p2	122	Cluster004
DDX58	39	Cluster004
DNAJC27-AS1	119	Cluster004
DOT1L.p4	125	Cluster004
DUSP6.p3	116	Cluster004
EFNB2	117	Cluster004
EFR3A.p2	61	Cluster004
EIF4E.p2	120	Cluster004
FABP4	135	Cluster004
FGL1.p2	120	Cluster004
FNIP2.p5	127	Cluster004
GEM.p2	120	Cluster004
GLYCTK.p2	120	Cluster004
GPAT3.p3	125	Cluster004
GPC3.p3	123	Cluster004
GPRIN3.p2	125	Cluster004
HAMP	95	Cluster004
HERC6	17	Cluster004
IFI44	151	Cluster004
IFIH1	25	Cluster004
IFIT1	38	Cluster004
IFIT2	19	Cluster004
IFIT3	40	Cluster004
IFIT5	118	Cluster004
IRAK2	127	Cluster004
IRF9.p2	127	Cluster004
ISG15	96	Cluster004
KCNH4	146	Cluster004
LINC00963.p3	108	Cluster004
LINC01154	105	Cluster004
LINC01426.p2	136	Cluster004
LINC01426.p3	127	Cluster004
LPP.p4	117	Cluster004
LPP-AS1	123	Cluster004
LRFN5	126	Cluster004
MAP3K5.p3	124	Cluster004
MAP3K8	111	Cluster004
MAST4	132	Cluster004
MGLL	124	Cluster004
MIR155HG.p2	127	Cluster004
MIR4787	114	Cluster004
MIR6772	120	Cluster004
MMP9.p2	112	Cluster004
MRPS33P2	105	Cluster004
MTHFD2L	117	Cluster004
MX1	39	Cluster004
MX2.p1	48	Cluster004
NLRC4	124	Cluster004
NRG1	119	Cluster004
NSUN6.p2	124	Cluster004
OAS3	80	Cluster004
OASL	93	Cluster004
P3H2	116	Cluster004
PAM.p2	68	Cluster004
PARP14	24	Cluster004
PARP9	41	Cluster004
PILRA	116	Cluster004
PNPT1	4	Cluster004
PODXL	122	Cluster004
PPP6R3.p2	126	Cluster004
PSD3.p2	120	Cluster004
RAI14	113	Cluster004
RAPH1	125	Cluster004
RCAN1.p2	120	Cluster004
RORB	115	Cluster004
RSAD2	64	Cluster004
S100A16.p3	113	Cluster004
SAMD9L	2	Cluster004
SHMT2.p3	124	Cluster004
SLC16A14P1	120	Cluster004
SLC26A11.p2	119	Cluster004
SLC37A3	119	Cluster004
SPATA1	124	Cluster004
SRPX2	116	Cluster004
STUM	125	Cluster004
SUPT3H	120	Cluster004
TFPI	124	Cluster004
TFPI2	103	Cluster004
TGM2	134	Cluster004
TNS3.p5	117	Cluster004
TPRG1.p2	127	Cluster004
TRANK1.p3	126	Cluster004
USP49	127	Cluster004
WARS.p3	111	Cluster004
WDFY4.p3	166	Cluster004
Y_RNA.p13	127	Cluster004
YBEY	125	Cluster004
ZBTB38	123	Cluster004
ZMYND8.p2	122	Cluster004
ZNF77	113	Cluster004
ZNF778	122	Cluster004
AC012150.2	17	Cluster005
AC018529.2.p1	10	Cluster005
ACER3	3	Cluster005
ANXA11.p1	80	Cluster005
ANXA5.p1	44	Cluster005
AP001330.5	26	Cluster005
AP003396.3.p1	85	Cluster005
AP006587.6	16	Cluster005
AP3M1.p2	1	Cluster005
ARHGEF2.p2	36	Cluster005
ARL4A	49	Cluster005
ARRB1	10	Cluster005
ATP10A	18	Cluster005
ATP1B1.p1	40	Cluster005
ATP1B1.p2	8	Cluster005
ATP6V0A1	100	Cluster005
C11orf45.p3	39	Cluster005
CD164.p1	118	Cluster005
CD52	51	Cluster005
CD63.p2	8	Cluster005
CELF2.p2	66	Cluster005
CFL1.p2	41	Cluster005
CHCHD4P4	150	Cluster005
CLCN7.p1	6	Cluster005
CPNE2	18	Cluster005
CTSH	7	Cluster005
CYBB	19	Cluster005
CYP19A1.p3	34	Cluster005
CYP19A1.p4	10	Cluster005
DUSP7.p1	8	Cluster005
FAM192A.p2	12	Cluster005
FAM234B	81	Cluster005
FGFR1	5	Cluster005
FHL3	74	Cluster005
FRMD4A.p2	103	Cluster005
FTH1.p1	49	Cluster005
FTH1P12	49	Cluster005
GAPDH.p3	1	Cluster005
GAS7.p1	53	Cluster005
GAS7.p2	34	Cluster005
GEN1.p3	25	Cluster005
GSN.p1	44	Cluster005
HES1	59	Cluster005
HPCAL1.p1	117	Cluster005
IFNGR1.p1	37	Cluster005
LANCL3.p1	70	Cluster005
LMNA.p1	26	Cluster005
MAD1L1.p2	45	Cluster005
MBP.p2	65	Cluster005
MCOLN1	45	Cluster005
METTL9	26	Cluster005
MFSD2A.p1	23	Cluster005
MGAT1.p1	66	Cluster005
MGAT1.p6	4	Cluster005
MINDY2	119	Cluster005
MIR146B	26	Cluster005
NCK1.p2	13	Cluster005
NCOA7.p1	69	Cluster005
NFE2L1.p1	61	Cluster005
NFIL3	53	Cluster005
NREP.p1	46	Cluster005
PCDHGC3.p2	69	Cluster005
PCSK6	107	Cluster005
PDGFA.p1	32	Cluster005
PDGFC	31	Cluster005
RASA1.p4	11	Cluster005
REEP3.p1	2	Cluster005
RHBDF1	55	Cluster005
RTN4.p1	50	Cluster005
SDCBP	8	Cluster005
SEPTIN9.p3	8	Cluster005
SFXN3.p1	20	Cluster005
SH3BGRL3.p1	73	Cluster005
SH3PXD2A.p1	76	Cluster005
SLC17A5	11	Cluster005
STK40	4	Cluster005
STX3	68	Cluster005
TACC1.p2	5	Cluster005
TBC1D2.p1	17	Cluster005
TBXA2R	110	Cluster005
TESK2	75	Cluster005
TMEM63B	10	Cluster005
TMEM86A	104	Cluster005
TNFAIP3	21	Cluster005
UBE2J1	42	Cluster005
UBXN11.p1	77	Cluster005
ZCCHC24	22	Cluster005
ZFAND6.p1	36	Cluster005
ZMIZ1.p3	37	Cluster005
AC026461.1	5	Cluster006
BCL2L12	25	Cluster006
C16orf59	64	Cluster006
C19orf48	56	Cluster006
CARHSP1	46	Cluster006
CD70.p1	7	Cluster006
CDKN3	30	Cluster006
COL8A2	4	Cluster006
ECI1	46	Cluster006
EPHX2	12	Cluster006
FOXP4-AS1	20	Cluster006
GAS6	8	Cluster006
H2AFX.p1	17	Cluster006
HAUS1	12	Cluster006
HIST1H2AB	23	Cluster006
HIST1H2AE.p1	52	Cluster006
HIST1H2AG	51	Cluster006
HIST1H2AH	33	Cluster006
HIST1H2AI	49	Cluster006
HIST1H2AK	53	Cluster006
HIST1H2AL	58	Cluster006
HIST1H2AM	19	Cluster006
HIST1H2BB	37	Cluster006
HIST1H2BD	35	Cluster006
HIST1H2BE	31	Cluster006
HIST1H2BF	50	Cluster006
HIST1H2BG	27	Cluster006
HIST1H2BH	46	Cluster006
HIST1H2BI	38	Cluster006
HIST1H2BJ	17	Cluster006
HIST1H2BK	40	Cluster006
HIST1H2BL	56	Cluster006
HIST1H2BM	41	Cluster006
HIST1H2BN	55	Cluster006
HIST1H2BO	27	Cluster006
HIST1H3A	59	Cluster006
HIST1H3B	4	Cluster006
HIST1H3C	35	Cluster006
HIST1H3D.p2	54	Cluster006
HIST1H3F	32	Cluster006
HIST1H3G	31	Cluster006
HIST1H3H	41	Cluster006
HIST1H3I	30	Cluster006
HIST1H3J	29	Cluster006
HIST1H4A	27	Cluster006
HIST1H4B	38	Cluster006
HIST1H4C	43	Cluster006
HIST1H4D	29	Cluster006
HIST1H4E	20	Cluster006
HIST1H4F	47	Cluster006
HIST1H4H	46	Cluster006
HIST1H4I	31	Cluster006
HIST1H4L	26	Cluster006
HIST2H2AB	33	Cluster006
HIST2H2AC	33	Cluster006
HIST2H2BE	2	Cluster006
HIST2H2BF	28	Cluster006
IMPDH1	29	Cluster006
JPT2	8	Cluster006
LRRC8D.p3	39	Cluster006
LSM5	7	Cluster006
MAZ.p1	36	Cluster006
MAZ.p2	90	Cluster006
MPST	46	Cluster006
MRPL16	27	Cluster006
MT1F.p1	6	Cluster006
MXD3	21	Cluster006
MZT2B.p1	50	Cluster006
MZT2B.p2	53	Cluster006
NDUFB10	19	Cluster006
OCIAD2	2	Cluster006
PIH1D1.p2	28	Cluster006
PLEC.p4	16	Cluster006
RPA3	11	Cluster006
SIPA1.p2	45	Cluster006
SIVA1	69	Cluster006
SNRPCP2	1	Cluster006
SPNS3.p1	41	Cluster006
TK1	67	Cluster006
UBB	19	Cluster006
AC006946.1	36	Cluster007
AC007192.2	5	Cluster007
AC011377.1	58	Cluster007
AC016526.4	58	Cluster007
AC087164.2	49	Cluster007
AC099778.2	43	Cluster007
AC106786.2	43	Cluster007
AC112225.1	57	Cluster007
AC135279.2	6	Cluster007
AL031985.2	47	Cluster007
ALDH1L2	19	Cluster007
AP003550.1	55	Cluster007
BHLHE40.p1	50	Cluster007
BNIP2.p2	52	Cluster007
C18orf8.p2	59	Cluster007
C1QL3	57	Cluster007
CCDC151	55	Cluster007
CCP110.p2	21	Cluster007
CHCHD2.p2	53	Cluster007
CITED2.p2	50	Cluster007
CLCN2	58	Cluster007
CTNNAL1.p2	20	Cluster007
DARS.p2	57	Cluster007
DHRS9.p3	61	Cluster007
DYRK2	36	Cluster007
EGR1.p2	49	Cluster007
EIF3H.p2	29	Cluster007
EIF4A2.p2	54	Cluster007
ESRP2	57	Cluster007
FEN1.p2	40	Cluster007
GPR37L1	17	Cluster007
HDAC2.p2	52	Cluster007
HDGFL2.p1	51	Cluster007
HIPK3.p4	50	Cluster007
HNRNPU.p2	54	Cluster007
KIAA2013.p2	53	Cluster007
LTV1.p2	59	Cluster007
MALAT1.p3	48	Cluster007
MATN1-AS1.p1	56	Cluster007
MBNL1-AS1.p2	57	Cluster007
MIR3166	58	Cluster007
MIR6502	19	Cluster007
MIR8074	36	Cluster007
MTCO3P30	19	Cluster007
MTSS1.p2	57	Cluster007
MYBL2.p2	41	Cluster007
NDUFA10.p2	48	Cluster007
NEURL2	53	Cluster007
NFYC.p4	54	Cluster007
NONO.p2	58	Cluster007
NOP16.p2	54	Cluster007
PAIP2.p2	22	Cluster007
PAK2.p2	59	Cluster007
PIGF.p2	55	Cluster007
PNRC1.p2	46	Cluster007
PTPN6.p2	50	Cluster007
PTPRE.p6	50	Cluster007
RAPGEF1.p4	55	Cluster007
RHOA.p2	54	Cluster007
RPL35.p2	48	Cluster007
SAP18.p2	25	Cluster007
SEPTIN2.3	57	Cluster007
SIL1.p2	49	Cluster007
SNX22	57	Cluster007
SRRM2.p3	13	Cluster007
TRIM46	49	Cluster007
TULP2	41	Cluster007
UMPS.p2	52	Cluster007
Unknown37	58	Cluster007
WDR11.p2	17	Cluster007
YWHAB.p2	57	Cluster007
ZKSCAN7	19	Cluster007
ACTL6A	57	Cluster008
ADGRG5	42	Cluster008
AIG1.p1	22	Cluster008
AL137005.1	13	Cluster008
AP002495.1	52	Cluster008
BMI1.p1	66	Cluster008
BRCA1	47	Cluster008
C17orf53	26	Cluster008
C5orf63	13	Cluster008
CAT	23	Cluster008
CCDC14	23	Cluster008
CCNE1	32	Cluster008
CDC25A	46	Cluster008
CENPN	47	Cluster008
CENPO.p1	29	Cluster008
CENPP	50	Cluster008
CHAF1A	32	Cluster008
CRNDE	9	Cluster008
EHBP1.p2	21	Cluster008
ERLIN1	21	Cluster008
EXOSC9	2	Cluster008
FANCL	30	Cluster008
GEN1.p1	20	Cluster008
GLCCI1.p1	1	Cluster008
GMNN	23	Cluster008
HAT1	34	Cluster008
IRX3.p2	43	Cluster008
KCNK5	70	Cluster008
KMT5A	4	Cluster008
KNTC1	45	Cluster008
LINC01515	15	Cluster008
MAPRE2.p1	8	Cluster008
MASTL	45	Cluster008
MIS18BP1.p1	33	Cluster008
MLH1.p1	11	Cluster008
MND1	7	Cluster008
MYCBP	39	Cluster008
NUCB2.p1	27	Cluster008
PARPBP	38	Cluster008
PBK	10	Cluster008
PIAS3.p1	1	Cluster008
PIGK	6	Cluster008
PKP4	2	Cluster008
PPIH	60	Cluster008
PYGO2	16	Cluster008
RCOR1	3	Cluster008
RNASE2	18	Cluster008
SATB2.p2	17	Cluster008
SCMH1	34	Cluster008
SRGN.p1	13	Cluster008
TACC3	20	Cluster008
TFDP1	46	Cluster008
TIMM21	2	Cluster008
TOPBP1	23	Cluster008
TRAIP	1	Cluster008
TUBA1B.p1	11	Cluster008
VLDLR.p1	22	Cluster008
VLDLR.p2	9	Cluster008
WDR63	18	Cluster008
ZEB2.p3	11	Cluster008
ZNF718	11	Cluster008
ZNF93	1	Cluster008
ZWINT	42	Cluster008
AC009005.1.p1	32	Cluster009
AC025181.2.p1	32	Cluster009
AC055822.1	51	Cluster009
AC231657.1	29	Cluster009
AFDN	38	Cluster009
AL157392.1	23	Cluster009
BMI1.p4	36	Cluster009
BROX.p4	41	Cluster009
CAP1.p3	23	Cluster009
CBFB.p2	47	Cluster009
CCDC97	26	Cluster009
CDK5RAP2.p3	39	Cluster009
CHMP4A	43	Cluster009
CHTOP.p2	30	Cluster009
CLTB.p2	39	Cluster009
CNTN6	40	Cluster009
COA7.p2	46	Cluster009
COIL.p2	13	Cluster009
DNM1L.p2	35	Cluster009
DNMBP	35	Cluster009
EIF4G2.p2	34	Cluster009
EPRS.p2	51	Cluster009
FERMT2	49	Cluster009
FKBP8.p2	51	Cluster009
FLNC-AS1	46	Cluster009
GGA3.p2	24	Cluster009
HAVCR2.p4	51	Cluster009
HEATR1.p2	50	Cluster009
LAT2.p3	39	Cluster009
LCP2.p2	50	Cluster009
LINC01609	40	Cluster009
LINGO2	38	Cluster009
MAGEB2.p2	34	Cluster009
MALAT1.p7	3	Cluster009
MATN1-AS1.p2	21	Cluster009
MED26.p2	38	Cluster009
NCAPD2.p2	50	Cluster009
NFE2L2.p3	39	Cluster009
P4HB.p2	29	Cluster009
PCM1.p3	35	Cluster009
PHLDA1.p3	50	Cluster009
PLD3.p5	45	Cluster009
POGZ.p2	49	Cluster009
PSMA5.p2	23	Cluster009
RAB5B.p2	46	Cluster009
RAD21	52	Cluster009
RASSF5.p3	35	Cluster009
RBM5.p2	42	Cluster009
RICTOR.p2	39	Cluster009
RNU6-1305P	46	Cluster009
RNU6-223P.p2	35	Cluster009
SMNDC1.p2	39	Cluster009
SPAG5.p2	45	Cluster009
SRRM1.p2	49	Cluster009
STAG2.p2	28	Cluster009
STAT2.p2	40	Cluster009
TBP.p2	14	Cluster009
TBX18-AS1	50	Cluster009
TPM4.p3	46	Cluster009
TRIP10	39	Cluster009
UBE2R2.p2	6	Cluster009
AC012645.3	47	Cluster010
AC112721.2	42	Cluster010
AC113418.1	41	Cluster010
AK5	45	Cluster010
AKAP8.p2	41	Cluster010
AL161421.1	35	Cluster010
ARHGDIB.p3	39	Cluster010
BAHD1	47	Cluster010
CD109.p2	7	Cluster010
CDCA4.p2	37	Cluster010
CFH	45	Cluster010
CLN3.p3	47	Cluster010
COL22A1.p1	48	Cluster010
CORO2B	45	Cluster010
CRTC1	37	Cluster010
CSF1R.p3	35	Cluster010
CXorf57	24	Cluster010
ENC1	37	Cluster010
EPHX4	47	Cluster010
FAM214B.p2	46	Cluster010
FCER1G.p5	43	Cluster010
FZD5	1	Cluster010
INPP5A.p2	45	Cluster010
ITGA11	46	Cluster010
ITGAX.p4	47	Cluster010
LIMS1.p3	23	Cluster010
LINC02234	34	Cluster010
LINC02377	31	Cluster010
LZTS2.p3	16	Cluster010
MARCHF8	46	Cluster010
MBD6.p2	47	Cluster010
MIR1301	46	Cluster010
MMP8	34	Cluster010
MRC2.p2	40	Cluster010
MTG2	46	Cluster010
NDRG3	48	Cluster010
NEDD9.p2	46	Cluster010
NPC1.p2	53	Cluster010
PCLO	46	Cluster010
PEA15.p2	25	Cluster010
PICK1	48	Cluster010
RFX2.p2	47	Cluster010
SLC2A3P4	39	Cluster010
SNORA72	48	Cluster010
SOCS3	37	Cluster010
SOX13	46	Cluster010
TFAP2A	46	Cluster010
TMED5.p2	48	Cluster010
TNS3.p7	47	Cluster010
ZC3H12A.p2	41	Cluster010
ZNF385B.p1	29	Cluster010
ZNF467.p2	46	Cluster010
ACP5	54	Cluster011
ADCY8.p2	52	Cluster011
AL020996.2.p2	16	Cluster011
ARHGEF2.p6	22	Cluster011
BCAT1.p2	38	Cluster011
CD81.p2	7	Cluster011
CDK5RAP2.p2	62	Cluster011
COL6A1	49	Cluster011
COL6A2	9	Cluster011
ENAH	37	Cluster011
FCER2	52	Cluster011
FRMD4A.p3	73	Cluster011
GAL	46	Cluster011
GEM.p1	44	Cluster011
GLDN	53	Cluster011
GPAT3.p1	115	Cluster011
GSG1L.p1	31	Cluster011
IQGAP3.p2	35	Cluster011
LFNG	33	Cluster011
MAP3K7CL	82	Cluster011
MILR1.p2	82	Cluster011
MTUS1.p1	49	Cluster011
NRSN1	57	Cluster011
PXYLP1	27	Cluster011
RASGEF1B	70	Cluster011
RBM47.p1	52	Cluster011
RNU6-704P	9	Cluster011
RTN4RL2.p2	30	Cluster011
S100A16.p1	30	Cluster011
S100A16.p2	27	Cluster011
SELENON.p1	61	Cluster011
SGK3.p3	27	Cluster011
SMIM14	19	Cluster011
SPOCK1	13	Cluster011
STK10.p3	33	Cluster011
TBKBP1.p2	14	Cluster011
TMEM176B.p4	35	Cluster011
TNFAIP8.p2	39	Cluster011
TNFRSF21	68	Cluster011
TRAC.p1	24	Cluster011
TRIM2	82	Cluster011
UTRN.p2	9	Cluster011
ZBTB46	7	Cluster011
ZSWIM4	23	Cluster011
ANKRD18A.p2	12	Cluster012
BARD1	88	Cluster012
BRCA2	28	Cluster012
CCDC15	66	Cluster012
CENPT	16	Cluster012
DENND1B.p2	3	Cluster012
DSG2	11	Cluster012
EXO5.p1	25	Cluster012
EXOSC2	36	Cluster012
FKBP5	39	Cluster012
HSDL2	68	Cluster012
IFT80	40	Cluster012
KIAA1524.p1	19	Cluster012
KIAA1958	22	Cluster012
KIF24	103	Cluster012
LMO7	24	Cluster012
NCAPG2.p1	87	Cluster012
NDC80	5	Cluster012
NEDD1	52	Cluster012
NET1	63	Cluster012
NUF2	51	Cluster012
PHACTR3.p1	15	Cluster012
PLK4	21	Cluster012
PRIM1	85	Cluster012
RFC3	99	Cluster012
RMI1	93	Cluster012
SATB1.p1	32	Cluster012
SGO1	32	Cluster012
SKA2	44	Cluster012
SLC25A42	58	Cluster012
SLF1	44	Cluster012
SMC1A	10	Cluster012
SRRT	34	Cluster012
STIL	18	Cluster012
SUV39H2	89	Cluster012
SVIP	7	Cluster012
TBX18	12	Cluster012
USP1	83	Cluster012
VRK1	81	Cluster012
XRCC2	81	Cluster012
ZNF221	6	Cluster012
ARV1	11	Cluster013
ATP13A2	28	Cluster013
BRK1	9	Cluster013
CIAPIN1	1	Cluster013
CLYBL	1	Cluster013
COMMD7	7	Cluster013
DDX49	18	Cluster013
EMC4	24	Cluster013
FH	21	Cluster013
FLAD1	5	Cluster013
GOLGA7	19	Cluster013
GSS	7	Cluster013
HSD17B10	26	Cluster013
IFRD2	5	Cluster013
IMP4	3	Cluster013
IMPDH2	27	Cluster013
KIF17.p2	26	Cluster013
KLHDC3	8	Cluster013
LAPTM4B	2	Cluster013
MFSD10.p1	2	Cluster013
NUDT16P1	17	Cluster013
OAZ1.p1	8	Cluster013
OTUB1	10	Cluster013
PHB2	19	Cluster013
PLTP.p2	27	Cluster013
PSMD2	7	Cluster013
PYCR1	15	Cluster013
QARS.p1	7	Cluster013
RPUSD1	32	Cluster013
SH3GLB2	7	Cluster013
SLC25A3	12	Cluster013
SLC25A5	22	Cluster013
SNRNP40	25	Cluster013
SRPRB	1	Cluster013
TKT	9	Cluster013
TMEM189	1	Cluster013
TMEM203	9	Cluster013
TXNRD2	13	Cluster013
AC025165.2	10	Cluster014
AL035587.1	24	Cluster014
ATP5I.p2	15	Cluster014
CCT2.p2	22	Cluster014
CXXC5.p3	8	Cluster014
DBN1.p2	13	Cluster014
[truncated: 3,644 more rows]
