# Supplementary material for: CRISPR-Cas9 Editing of Human Histone Deubiquitinase Gene USP16 in Human Monocytic Leukemia Cell Line THP-1
Source: Front Cell Dev Biol. 2021 May 31;9:679544. doi: 10.3389/fcell.2021.679544 (PMC8203323; doi:10.3389/fcell.2021.679544)
Supplement: Supplementary Table 2 — GO term enrichment analysis for selected clusters. [file Table_2.XLSX]

## Sheet: Cluster 1
GO term enrichment analysis of Cluster 1
Gene list				Enrichment analysis
Name	Connections	MCL_2.0_6		Unique genes	GO category	GO term	Number	Fold enrichment	P value (Bonferroni corrected)
A2M	231	Cluster001		754	BP	regulation of p38MAPK cascade	10	7.39	0.0389
ABCB1	131	Cluster001			BP	negative regulation of MAP kinase activity	15	5.61	0.0036
ABCB9.p1	180	Cluster001			BP	integrin-mediated signaling pathway	18	5.24	0.000636
ABCC3.p1	68	Cluster001			BP	regulation of cell shape	21	3.88	0.00503
ABHD2	270	Cluster001			BP	regulation of Ras protein signal transduction	26	3.76	0.000397
ABHD6.p2	240	Cluster001			BP	negative regulation of cell-cell adhesion	24	3.68	0.00192
ABI2	1	Cluster001			BP	positive regulation of epithelial cell migration	19	3.6	0.046
ABL2	225	Cluster001			BP	regulation of cell size	23	3.56	0.00568
AC002985.2	64	Cluster001			BP	ameboidal-type cell migration	21	3.32	0.0466
AC006001.2	76	Cluster001			BP	cellular response to chemical stress	28	2.78	0.0332
AC007384.1	71	Cluster001			BP	inflammatory response	49	2.74	1.28e-05
AC010099.2	81	Cluster001			BP	positive regulation of cell adhesion	40	2.67	0.000752
AC011444.2	168	Cluster001			BP	regulation of cell growth	38	2.61	0.004
AC011611.3	163	Cluster001			BP	positive regulation of protein kinase activity	48	2.58	0.000121
AC013451.2	185	Cluster001			BP	positive regulation of GTPase activity	37	2.57	0.00698
AC015660.3	91	Cluster001			BP	wound healing	38	2.49	0.00848
AC016831.1.p1	187	Cluster001			BP	positive regulation of cell differentiation	70	2.41	7.67e-07
AC016831.1.p2	68	Cluster001			BP	actin cytoskeleton organization	44	2.38	0.00388
AC016831.1.p3	81	Cluster001			BP	positive regulation of MAPK cascade	43	2.35	0.00678
AC023157.3	308	Cluster001			BP	neutrophil degranulation	39	2.33	0.0286
AC024909.3.p1	21	Cluster001			BP	positive regulation of cell death	49	2.24	0.0054
AC027031.2	92	Cluster001			BP	response to growth factor	41	2.24	0.043
AC027117.2	126	Cluster001			BP	regulation of cell activation	51	2.2	0.00425
AC064801.1	114	Cluster001			BP	negative regulation of multicellular organismal process	78	2.2	4.03e-06
AC068580.4.p1	184	Cluster001			BP	positive regulation of multicellular organismal process	104	2.1	4.63e-08
AC068580.4.p2	8	Cluster001			BP	enzyme linked receptor protein signaling pathway	53	2.09	0.0123
AC069368.1	295	Cluster001			BP	negative regulation of apoptotic process	66	2.08	0.000721
AC074327.1	206	Cluster001			BP	regulation of cytokine production	52	2.03	0.0385
AC083855.1.p1	113	Cluster001			BP	regulation of multicellular organismal development	91	1.97	2.35e-05
AC093567.1	223	Cluster001			BP	positive regulation of transport	63	1.93	0.0197
AC099518.3	9	Cluster001			BP	cell adhesion	63	1.92	0.0211
AC127496.3	94	Cluster001			BP	intracellular signal transduction	112	1.92	9.43e-07
AC147651.3.p1	58	Cluster001			BP	response to oxygen-containing compound	106	1.91	3.74e-06
AC254633.1.p1	108	Cluster001			BP	response to organic cyclic compound	59	1.91	0.0444
ACSL1	304	Cluster001			BP	cellular response to endogenous stimulus	74	1.86	0.00648
ACVR1.p1	213	Cluster001			BP	regulation of cell population proliferation	106	1.83	4.33e-05
ACVR2A	364	Cluster001			BP	response to abiotic stimulus	72	1.78	0.0391
ADAM17.p1	257	Cluster001			BP	cellular response to organic substance	143	1.75	6.77e-07
ADAM17.p2	134	Cluster001			BP	regulation of immune system process	103	1.74	0.00102
ADAM9	222	Cluster001			BP	positive regulation of gene expression	130	1.63	0.000524
ADAMDEC1	107	Cluster001			BP	anatomical structure morphogenesis	123	1.63	0.00144
ADAMTS15	64	Cluster001			BP	response to external stimulus	139	1.58	0.000941
ADAP2	309	Cluster001			BP	cell differentiation	175	1.43	0.0121
ADARB1	156	Cluster001			BP	system development	205	1.37	0.0139
ADCY8.p1	215	Cluster001			MF	integrin binding	19	3.7	0.0102
ADGRE2	276	Cluster001			MF	GTPase activator activity	28	2.91	0.00465
ADGRE4P	270	Cluster001			MF	protein kinase binding	55	2.34	7.69e-05
ADORA2B	35	Cluster001			MF	actin binding	36	2.31	0.0255
ADRB2	230	Cluster001			MF	protein domain specific binding	55	2.23	0.000302
AF178030.1	29	Cluster001			MF	transcription factor binding	47	2.04	0.0291
AFF4	111	Cluster001			MF	identical protein binding	115	1.59	0.00379
AGPAT4	189	Cluster001			CC	immunological synapse	9	6.48	0.0466
AHRR.p2	126	Cluster001			CC	lysosomal lumen	18	5.4	6.82e-05
AKIRIN2.p2	201	Cluster001			CC	ruffle	24	3.82	0.000165
AL118506.1.p1	195	Cluster001			CC	lamellipodium	24	3.37	0.00129
AL133351.4	252	Cluster001			CC	focal adhesion	47	3.25	2.34e-08
AL136987.1.p1	211	Cluster001			CC	lysosomal membrane	35	2.65	0.000981
AL136987.1.p2	25	Cluster001			CC	membrane raft	30	2.58	0.0149
AL138924.1	139	Cluster001			CC	actin cytoskeleton	43	2.43	0.000602
AL354740.1.p3	106	Cluster001			CC	cytoplasmic vesicle membrane	56	2.04	0.0019
AL356010.2	13	Cluster001			CC	side of membrane	46	2.02	0.0225
AL390036.1	321	Cluster001			CC	cell surface	66	2.01	0.00034
AL390719.1	81	Cluster001			CC	secretory granule	58	1.93	0.00786
AL392172.1	115	Cluster001			CC	endosome	64	1.86	0.00615
AL445307.1	20	Cluster001			CC	plasma membrane region	74	1.74	0.0152
AL450322.1	25	Cluster001			CC	integral component of plasma membrane	95	1.66	0.00409
AL844908.1	235	Cluster001			CC	cytosol	244	1.33	0.0013
ALAS1.p1	77	Cluster001			PANTHER pathways	Oxidative stress response	9	4.63	0.0476
ALCAM.p1	96	Cluster001			PANTHER pathways	PDGF signaling pathway	18	3.53	0.00179
ALCAM.p2	237	Cluster001			PANTHER pathways	Integrin signalling pathway	21	3.13	0.00181
ANKRD10	237	Cluster001			PANTHER pathways	Gonadotropin-releasing hormone receptor pathway	24	2.99	0.000904
ANKRD28.p1	194	Cluster001			PANTHER pathways	Inflammation mediated by chemokine and cytokine signaling pathway	22	2.49	0.0394
ANKRD28.p2	14	Cluster001			Reactome pathways	Interleukin-4 and Interleukin-13 signaling	17	4.41	0.00282
ANKS1A	24	Cluster001			Reactome pathways	Neutrophil degranulation	39	2.35	0.00559
AP001453.2	65	Cluster001
AP2S1.p2	130	Cluster001
APBB1IP.p2	113	Cluster001
APOBR	24	Cluster001
APOL2	148	Cluster001
ARAP3	78	Cluster001
ARHGAP10	400	Cluster001
ARHGAP18	151	Cluster001
ARHGAP31	90	Cluster001
ARHGEF2.p5	101	Cluster001
ARHGEF3	112	Cluster001
ARL8A.p1	51	Cluster001
ARMC9	254	Cluster001
ARNTL	244	Cluster001
ARRB2	119	Cluster001
ASAP1.p2	62	Cluster001
ASAP1.p3	168	Cluster001
ASPH	23	Cluster001
ATF3	199	Cluster001
ATF5.p2	140	Cluster001
ATG16L1	267	Cluster001
ATG7	216	Cluster001
ATP13A3	17	Cluster001
ATP2A2.p2	7	Cluster001
ATP2B1.p2	323	Cluster001
ATP6AP2	122	Cluster001
ATP6V1C1	9	Cluster001
ATP6V1H	227	Cluster001
AXL.p2	12	Cluster001
BAG3.p2	212	Cluster001
BCAP31.p2	173	Cluster001
BCL2A1	118	Cluster001
BCL3	241	Cluster001
BCL6	234	Cluster001
BIN3	187	Cluster001
BISPR	28	Cluster001
BMP1	6	Cluster001
BTG1	145	Cluster001
C11orf45.p1	239	Cluster001
C16orf70	126	Cluster001
C19orf66.p1	58	Cluster001
C3AR1	38	Cluster001
C5AR1	248	Cluster001
C5AR2.p1	192	Cluster001
C6orf62	1	Cluster001
CADM1	198	Cluster001
CALHM2.p1	83	Cluster001
CALHM2.p2	99	Cluster001
CAMSAP2.p1	237	Cluster001
CAPRIN2.p1	79	Cluster001
CAPRIN2.p2	217	Cluster001
CARD19	267	Cluster001
CASS4.p1	219	Cluster001
CASS4.p2	241	Cluster001
CBLB	142	Cluster001
CCDC107	53	Cluster001
CCDC149	221	Cluster001
CCDC162P	119	Cluster001
CCDC88A	101	Cluster001
CCND1	246	Cluster001
CCNL1	76	Cluster001
CCRL2	268	Cluster001
CD109.p1	182	Cluster001
CD164.p2	55	Cluster001
CD22.p1	111	Cluster001
CD22.p2	317	Cluster001
CD276	244	Cluster001
CD300C	26	Cluster001
CD36	236	Cluster001
CD53	295	Cluster001
CD55	162	Cluster001
CD83	173	Cluster001
CD9.p1	152	Cluster001
CDK20.p2	235	Cluster001
CDKN1A.p1	226	Cluster001
CDYL2	51	Cluster001
CELSR1.p2	240	Cluster001
CHD9.p2	289	Cluster001
CHST15.p1	107	Cluster001
CIDECP	19	Cluster001
CIRBP-AS1	121	Cluster001
CLCN6	123	Cluster001
CLIP1	79	Cluster001
CLN3.p1	4	Cluster001
CMTM6	70	Cluster001
CNDP2.p1	9	Cluster001
CNIH3.p1	296	Cluster001
CNIH3.p2	157	Cluster001
COQ4.p1	28	Cluster001
CORO1C	122	Cluster001
CPEB2.p1	239	Cluster001
CSF1R.p1	175	Cluster001
CSGALNACT2	146	Cluster001
CSRNP1	308	Cluster001
CTNNB1.p2	89	Cluster001
CTSA.p1	41	Cluster001
CTSB	55	Cluster001
CTSD.p4	19	Cluster001
CTSL	286	Cluster001
CTTNBP2NL	143	Cluster001
CXorf38	258	Cluster001
CXXC5.p2	26	Cluster001
CXXC5-AS1	225	Cluster001
CYP19A1.p1	176	Cluster001
CYP19A1.p2	261	Cluster001
CYSTM1	23	Cluster001
CYTH4.p1	174	Cluster001
CYTOR	69	Cluster001
DAB2.p1	118	Cluster001
DAB2.p2	144	Cluster001
DBN1.p1	30	Cluster001
DCSTAMP	141	Cluster001
DDIT3	176	Cluster001
DDIT4L	204	Cluster001
DDX60L.p2	18	Cluster001
DENND4C	59	Cluster001
DHRS3.p2	144	Cluster001
DHX34	310	Cluster001
DIRAS2	71	Cluster001
DLGAP4.p1	208	Cluster001
DLX3	67	Cluster001
DMWD	5	Cluster001
DNAJB5	101	Cluster001
DNAJC13.p1	228	Cluster001
DOCK10.p1	350	Cluster001
DOCK4	318	Cluster001
DOCK5	111	Cluster001
DOT1L.p1	169	Cluster001
DPYD.p1	100	Cluster001
DPYSL2.p4	155	Cluster001
DTNA.p2	258	Cluster001
DTX3L	162	Cluster001
DUSP1	216	Cluster001
DUSP18	18	Cluster001
DUSP2	46	Cluster001
DUSP5	298	Cluster001
DUSP6.p1	335	Cluster001
DUSP6.p2	156	Cluster001
DUTP1	190	Cluster001
DYNC1H1	52	Cluster001
DYNLT3	80	Cluster001
EAF1	173	Cluster001
EFHD2	87	Cluster001
EGR2	203	Cluster001
ELL	68	Cluster001
ELL2	48	Cluster001
ELMO2	144	Cluster001
ELMSAN1	9	Cluster001
EML4	175	Cluster001
EMP1	170	Cluster001
EMP3	22	Cluster001
ENTPD1	25	Cluster001
ERBIN.p2	257	Cluster001
ERCC1.p1	188	Cluster001
ERCC1.p2	48	Cluster001
ERMP1	228	Cluster001
ERN1	158	Cluster001
ETHE1	46	Cluster001
ETS1.p1	130	Cluster001
ETS1.p2	25	Cluster001
ETV3	91	Cluster001
EVL.p2	57	Cluster001
EZH1	160	Cluster001
EZR.p2	76	Cluster001
FADS3	157	Cluster001
FAM109A.p2	61	Cluster001
FAM129B.p1	92	Cluster001
FAM129B.p2	100	Cluster001
FAM214B.p1	253	Cluster001
FAT1.p2	27	Cluster001
FBRS.p2	121	Cluster001
FBXO32.p1	66	Cluster001
FDX2	50	Cluster001
FERMT3.p1	101	Cluster001
FERMT3.p2	54	Cluster001
FGR	92	Cluster001
FKBP15.p1	300	Cluster001
FKBP15.p2	243	Cluster001
FLJ21408	53	Cluster001
FMNL1	190	Cluster001
FMNL2	154	Cluster001
FMNL3	97	Cluster001
FNDC3A.p2	244	Cluster001
FNDC3A.p4	150	Cluster001
FNDC3B.p1	35	Cluster001
FNDC3B.p2	229	Cluster001
FNDC3B.p3	5	Cluster001
FNIP2.p1	118	Cluster001
FNIP2.p2	64	Cluster001
FOXP2.p3	166	Cluster001
FRMD4A.p1	107	Cluster001
FRMD4B.p2	146	Cluster001
FRRS1	80	Cluster001
FTX.p4	272	Cluster001
FXYD5.p2	162	Cluster001
FYN	121	Cluster001
G6PD.p1	27	Cluster001
GABRB2	10	Cluster001
GADD45G	81	Cluster001
GALK2	1	Cluster001
GALM	103	Cluster001
GALNT4	197	Cluster001
GAS2L3	265	Cluster001
GCLC	220	Cluster001
GCNT1.p1	120	Cluster001
GDF15	128	Cluster001
GDI1.p2	91	Cluster001
GGA1.p1	106	Cluster001
GLIPR2	269	Cluster001
GLRX3	3	Cluster001
GNA12.p1	97	Cluster001
GNA15	1	Cluster001
GNG5.p2	144	Cluster001
GNS	209	Cluster001
GPAT3.p2	154	Cluster001
GPC3.p1	98	Cluster001
GPC3.p2	113	Cluster001
GPC4	237	Cluster001
GPNMB.p1	178	Cluster001
GPR108.p1	1	Cluster001
GPR84	260	Cluster001
GTF2A1	7	Cluster001
GTF2I.p2	31	Cluster001
HAVCR2.p1	309	Cluster001
HAVCR2.p3	215	Cluster001
HBEGF	203	Cluster001
HDAC9.p1	171	Cluster001
HEATR3	9	Cluster001
HECA	300	Cluster001
HEG1	90	Cluster001
HELZ2	63	Cluster001
HEXB	13	Cluster001
HIVEP3.p1	50	Cluster001
HLX.p2	127	Cluster001
HM13.p1	115	Cluster001
HMGA1P4	1	Cluster001
HMGA2.p1	146	Cluster001
HMGA2.p2	125	Cluster001
HMGCR	85	Cluster001
HMGXB3	5	Cluster001
HOMER1.p1	166	Cluster001
HOOK3	158	Cluster001
HRH1	411	Cluster001
HS2ST1	216	Cluster001
HSD17B7P2	30	Cluster001
HSD3B7	122	Cluster001
HUS1	67	Cluster001
ICAM1	301	Cluster001
IER2	99	Cluster001
IER5L	60	Cluster001
IFI30.p1	129	Cluster001
IFI30.p2	87	Cluster001
IFNAR1	15	Cluster001
IFNAR2	8	Cluster001
IFNGR2.p1	101	Cluster001
IFNGR2.p3	8	Cluster001
IGFBP3	165	Cluster001
IGHMBP2	28	Cluster001
IKBKE	128	Cluster001
IL10RA	37	Cluster001
IL12RB2.p1	1	Cluster001
IL1B.p1	133	Cluster001
IL1RN.p1	94	Cluster001
IL4I1	357	Cluster001
IL4R	114	Cluster001
IRGQ	151	Cluster001
ISM1	37	Cluster001
ITGA5.p1	71	Cluster001
ITGA6	18	Cluster001
ITGAX.p1	301	Cluster001
ITGAX.p2	13	Cluster001
ITGB1BP1.p2	185	Cluster001
ITGB2.p1	56	Cluster001
ITGB2-AS1	203	Cluster001
ITGB5	79	Cluster001
ITGB7	178	Cluster001
ITPKB.p1	136	Cluster001
ITPRIP	276	Cluster001
IVNS1ABP	37	Cluster001
JUN	176	Cluster001
KANK1.p1	269	Cluster001
KCNJ2	18	Cluster001
KCNN4.p1	123	Cluster001
KCNN4.p2	198	Cluster001
KCNQ3	75	Cluster001
KCTD13.p1	78	Cluster001
KCTD13.p2	134	Cluster001
KCTD7	139	Cluster001
KDM3B.p2	69	Cluster001
KDM6B	44	Cluster001
KIAA0513	150	Cluster001
KIAA0930.p2	27	Cluster001
KIAA1551	48	Cluster001
KIF1B	139	Cluster001
KIF21B	126	Cluster001
KIFC3	119	Cluster001
KLF3.p1	68	Cluster001
KLF6	286	Cluster001
L34079.3	213	Cluster001
LACC1	68	Cluster001
LACTB	62	Cluster001
LAPTM5.p1	78	Cluster001
LAPTM5.p2	215	Cluster001
LAT.p1	171	Cluster001
LBH	69	Cluster001
LBX2-AS1.p1	117	Cluster001
LDHAL6B	90	Cluster001
LGALS9.p1	79	Cluster001
LHFPL2	58	Cluster001
LIMK1.p1	261	Cluster001
LIMS1.p1	278	Cluster001
LIMS1.p2	120	Cluster001
LINC00278	167	Cluster001
LINC00504	180	Cluster001
LINC00896	8	Cluster001
LINC00941.p1	146	Cluster001
LINC00941.p2	41	Cluster001
LINC00963.p1	275	Cluster001
LINC00963.p2	348	Cluster001
LINC01004.p2	116	Cluster001
LINC01010	309	Cluster001
LINC01063.p1	143	Cluster001
LINC01063.p3	151	Cluster001
LINC01160	226	Cluster001
LINC01588.p1	76	Cluster001
LINC01800	108	Cluster001
LINC02454	294	Cluster001
LINC02474.p1	143	Cluster001
LINC02474.p2	131	Cluster001
LIPA	189	Cluster001
LMBR1L	42	Cluster001
LMO2.p3	195	Cluster001
LMO2.p4	6	Cluster001
LPAR6.p1	255	Cluster001
LPL	72	Cluster001
LPP.p1	129	Cluster001
LPP.p2	33	Cluster001
LPXN	155	Cluster001
LRP12.p1	260	Cluster001
LRP12.p2	269	Cluster001
LRRC8A	212	Cluster001
LUCAT1	240	Cluster001
LYPLAL1.p2	54	Cluster001
MACF1.p1	85	Cluster001
MAFB	261	Cluster001
MAFF	212	Cluster001
MALT1	90	Cluster001
MAML2.p1	220	Cluster001
MAML2.p2	186	Cluster001
MAML2.p3	150	Cluster001
MAN1A1.p1	141	Cluster001
MAP1S.p1	163	Cluster001
MAP3K2	9	Cluster001
MAP3K5.p1	27	Cluster001
MAP4K3	311	Cluster001
MAP4K4.p2	4	Cluster001
MAP7	161	Cluster001
MAPK13	72	Cluster001
MAPK6.p2	355	Cluster001
MAPKAP1.p2	49	Cluster001
MATK.p2	109	Cluster001
MBNL1.p5	2	Cluster001
MBP.p3	199	Cluster001
MBP.p4	319	Cluster001
MBP.p5	205	Cluster001
MBP.p6	73	Cluster001
MCFD2.p1	26	Cluster001
MCUB	111	Cluster001
MDFIC.p1	243	Cluster001
MEF2A	309	Cluster001
MERTK	217	Cluster001
Metazoa_SRP.p1	212	Cluster001
METTL1	202	Cluster001
METTL7A	264	Cluster001
MFSD11	120	Cluster001
MFSD12	182	Cluster001
MFSD4B	175	Cluster001
MICALL1	169	Cluster001
MIDN.p2	74	Cluster001
MIR155HG.p1	218	Cluster001
MIR222HG.p1	219	Cluster001
MIR6737	190	Cluster001
MLXIPL.p1	124	Cluster001
MLXIPL.p2	148	Cluster001
MMADHC.p2	176	Cluster001
MMP1	141	Cluster001
MMP14.p1	174	Cluster001
MMP9.p1	109	Cluster001
MOB3A.p1	5	Cluster001
MOSPD1	272	Cluster001
MRAS	173	Cluster001
MSC.p1	22	Cluster001
MSC-AS1	101	Cluster001
MSR1	164	Cluster001
MTRF1L	95	Cluster001
MTSS1.p1	162	Cluster001
MXD1	200	Cluster001
MYEOV	10	Cluster001
MYLK	218	Cluster001
MYO18A.p3	42	Cluster001
MYO1A	44	Cluster001
MYO1E.p1	340	Cluster001
MYO1E.p2	242	Cluster001
MYO9B	250	Cluster001
NAA20	36	Cluster001
NABP1	99	Cluster001
NAMPT	33	Cluster001
NCOA3	208	Cluster001
NCOA7.p2	30	Cluster001
NCOA7.p3	57	Cluster001
NCS1	74	Cluster001
NDST1.p1	258	Cluster001
NDST1.p2	24	Cluster001
NEAT1	54	Cluster001
NECTIN2	13	Cluster001
NEK6.p1	301	Cluster001
NEK6.p4	142	Cluster001
NEK6.p5	149	Cluster001
NFAT5	280	Cluster001
NFATC3	204	Cluster001
NFKBID	214	Cluster001
NMB.p1	38	Cluster001
NPL	259	Cluster001
NRIP3	122	Cluster001
NRP1.p1	357	Cluster001
NRP1.p2	198	Cluster001
NRP1.p3	245	Cluster001
NRROS	125	Cluster001
NTSR1.p1	24	Cluster001
NUMB.p1	195	Cluster001
NUP62.p2	242	Cluster001
OAZ1.p3	116	Cluster001
OLR1	24	Cluster001
OSBPL3	288	Cluster001
OTUD4	57	Cluster001
P2RX4	86	Cluster001
PACSIN2.p1	109	Cluster001
PACSIN2.p2	31	Cluster001
PACSIN2.p3	232	Cluster001
PANX1	372	Cluster001
PAQR5	260	Cluster001
PC.p2	131	Cluster001
PCBD1.p4	76	Cluster001
PCDHGA11	151	Cluster001
PCDHGC3.p1	155	Cluster001
PCM1.p1	113	Cluster001
PCM1.p2	60	Cluster001
PCNX1	315	Cluster001
PCOLCE2	116	Cluster001
PDGFA.p2	120	Cluster001
PDLIM2.p1	88	Cluster001
PDLIM4	133	Cluster001
PDXK	23	Cluster001
PEA15.p1	129	Cluster001
PECAM1.p1	32	Cluster001
PER1	204	Cluster001
PEX13	91	Cluster001
PEX7	225	Cluster001
PFKFB3.p1	111	Cluster001
PGPEP1	191	Cluster001
PHC2	139	Cluster001
PHLDA1.p2	82	Cluster001
PI4K2A	334	Cluster001
PIF1	237	Cluster001
PIK3R5	170	Cluster001
PIM1.p1	87	Cluster001
PINLYP.p1	253	Cluster001
PLA2G15	144	Cluster001
PLA2G2C	104	Cluster001
PLA2G4C	143	Cluster001
PLA2G7	99	Cluster001
PLAUR.p1	258	Cluster001
PLBD2.p1	119	Cluster001
PLD3.p3	15	Cluster001
PLEC.p3	47	Cluster001
PLEK.p1	79	Cluster001
PLIN2	70	Cluster001
PLK3	74	Cluster001
PLXDC2.p1	18	Cluster001
PLXNA3	48	Cluster001
PLXND1.p1	3	Cluster001
PNKD.p1	6	Cluster001
PNP	18	Cluster001
PNPO.p2	215	Cluster001
POU2F2	53	Cluster001
PPARD	161	Cluster001
PPARG.p1	250	Cluster001
PPM1L	45	Cluster001
PPP1R14B.p2	49	Cluster001
PPP1R15A.p1	211	Cluster001
PPP1R15A.p2	253	Cluster001
PRAG1.p1	88	Cluster001
PRKAR1A.p3	69	Cluster001
PRKAR1B	42	Cluster001
PRPSAP2	2	Cluster001
PRR16	239	Cluster001
PSAP.p1	56	Cluster001
PSD3.p1	115	Cluster001
PSEN2	57	Cluster001
PSTPIP1.p2	157	Cluster001
PTGS1.p1	248	Cluster001
PTGS1.p2	223	Cluster001
PTK2	114	Cluster001
PTPRE.p1	359	Cluster001
PTPRE.p2	72	Cluster001
PTPRG	153	Cluster001
PUS10	5	Cluster001
PXN	268	Cluster001
RAB1A	42	Cluster001
RAB31	7	Cluster001
RABGAP1L.p1	185	Cluster001
RAD1P1	184	Cluster001
RAPGEF1.p1	300	Cluster001
RAPGEF1.p2	180	Cluster001
RAPGEF1.p3	117	Cluster001
RARG.p1	260	Cluster001
RARG.p2	112	Cluster001
RASA1.p1	131	Cluster001
RASA1.p2	57	Cluster001
RASA3	87	Cluster001
RASGRF1	98	Cluster001
RASGRP3.p1	277	Cluster001
RBM47.p2	199	Cluster001
RCBTB2.p1	205	Cluster001
RECQL.p2	107	Cluster001
RFX3-AS1.p1	66	Cluster001
RFX8	159	Cluster001
RGCC.p1	105	Cluster001
RGS1	167	Cluster001
RGS13.p1	272	Cluster001
RGS2	84	Cluster001
RGS3	33	Cluster001
RHBDF2	303	Cluster001
RHOBTB3	102	Cluster001
RIN2.p1	145	Cluster001
RIN2.p2	135	Cluster001
RNA5SP41	72	Cluster001
RND3	184	Cluster001
RNF130	68	Cluster001
RNF166.p1	123	Cluster001
RNF170	97	Cluster001
RNU6-194P	14	Cluster001
RNU6-968P	247	Cluster001
RPN1.p3	63	Cluster001
RPS6KA1.p1	101	Cluster001
RPS6KA2	208	Cluster001
RPS6KA3	58	Cluster001
RPS6KC1	77	Cluster001
RUBCNL	32	Cluster001
RUSC2.p1	279	Cluster001
RUSC2.p2	228	Cluster001
SAMD4A	259	Cluster001
SAMD8	276	Cluster001
SASH1.p1	70	Cluster001
SASH1.p2	128	Cluster001
SCARB2.p1	329	Cluster001
SDC3	86	Cluster001
SDC4	41	Cluster001
SDS	175	Cluster001
SEC11A.p2	103	Cluster001
SELENOF.p2	291	Cluster001
SELENOS	61	Cluster001
SEMA7A	337	Cluster001
SEPHS2.p2	52	Cluster001
SEPTIN9.p1	18	Cluster001
SEPTIN9.p4	21	Cluster001
SERPINE2	78	Cluster001
SERTAD1	27	Cluster001
SERTAD2.p2	209	Cluster001
SFMBT2.p3	37	Cluster001
SGK1.p1	258	Cluster001
SGK1.p2	152	Cluster001
SGK1.p3	162	Cluster001
SGK3.p2	182	Cluster001
SGPL1	146	Cluster001
SGSH	117	Cluster001
SH2B3.p1	120	Cluster001
SH2B3.p2	93	Cluster001
SH3BGRL.p2	160	Cluster001
SH3BP1.p1	14	Cluster001
SH3BP2.p2	299	Cluster001
SH3BP5	62	Cluster001
SH3GLB1.p1	241	Cluster001
SH3GLB1.p2	44	Cluster001
SH3PXD2B	116	Cluster001
SH3RF1	53	Cluster001
SH3TC1	113	Cluster001
SHISA4.p2	11	Cluster001
SHROOM1	26	Cluster001
SIL1.p1	20	Cluster001
SLAMF8	331	Cluster001
SLC11A1.p1	207	Cluster001
SLC11A1.p3	147	Cluster001
SLC11A2.p1	316	Cluster001
SLC11A2.p2	106	Cluster001
SLC12A6.p1	403	Cluster001
SLC12A6.p2	225	Cluster001
SLC17A9.p2	89	Cluster001
SLC1A3.p1	162	Cluster001
SLC20A1.p1	209	Cluster001
SLC20A1.p3	57	Cluster001
SLC25A45.p1	117	Cluster001
SLC25A51.p1	21	Cluster001
SLC31A1.p1	69	Cluster001
SLC31A2	203	Cluster001
SLC33A1	2	Cluster001
SLC35F6	129	Cluster001
SLC36A1	341	Cluster001
SLC37A2	74	Cluster001
SLC38A6.p1	48	Cluster001
SLC38A7	14	Cluster001
SLC39A13	268	Cluster001
SLC41A2	320	Cluster001
SLC43A3.p1	94	Cluster001
SLC4A8	249	Cluster001
SLC6A6	391	Cluster001
SLC7A7.p2	93	Cluster001
SLC7A8	102	Cluster001
SLC9A7	265	Cluster001
SLCO2B1	159	Cluster001
SLCO4A1	129	Cluster001
SMG1P3.p1	75	Cluster001
SMPD1	3	Cluster001
SNHG3.p2	21	Cluster001
SNX9	269	Cluster001
SOX4	3	Cluster001
SP1	40	Cluster001
SPG21.p1	114	Cluster001
SPG21.p2	138	Cluster001
SPHK1.p1	228	Cluster001
SPHK1.p2	190	Cluster001
SPINT1.p1	229	Cluster001
SPOCD1.p1	351	Cluster001
SPOCD1.p2	176	Cluster001
SPP1	147	Cluster001
SPRED2.p1	319	Cluster001
SPRED2.p2	115	Cluster001
SPRY2.p1	138	Cluster001
SPRY2.p2	272	Cluster001
SPRY2.p3	226	Cluster001
SPRY2.p4	205	Cluster001
SPRYD7	2	Cluster001
SPSB1	267	Cluster001
SQLE	61	Cluster001
SQOR.p2	19	Cluster001
SRD5A1	215	Cluster001
SSH1	70	Cluster001
ST20	73	Cluster001
ST3GAL5	315	Cluster001
STARD13	183	Cluster001
STARD4	149	Cluster001
STARD8	160	Cluster001
STK10.p1	294	Cluster001
STK38L	154	Cluster001
STX1A	163	Cluster001
STXBP1	125	Cluster001
STXBP5-AS1	61	Cluster001
SYNJ2	190	Cluster001
TACC2	205	Cluster001
TANK.p2	132	Cluster001
TBC1D25	1	Cluster001
TBC1D9B	4	Cluster001
TBKBP1.p1	79	Cluster001
TBL2	219	Cluster001
TCF7L2	125	Cluster001
TCTEX1D1.p1	188	Cluster001
TCTEX1D1.p2	82	Cluster001
TEAD1	50	Cluster001
TEX2	188	Cluster001
TFE3	85	Cluster001
TGFB1.p1	124	Cluster001
TGIF1.p1	286	Cluster001
TGIF1.p2	33	Cluster001
THEMIS2.p1	82	Cluster001
TICAM1	129	Cluster001
TIMP1	72	Cluster001
TLR1.p1	38	Cluster001
TLR1.p2	110	Cluster001
TLR1.p3	55	Cluster001
TM4SF19	331	Cluster001
TM6SF1	1	Cluster001
TMEM123.p2	98	Cluster001
TMEM127	8	Cluster001
TMEM158	92	Cluster001
TMEM164.p1	247	Cluster001
TMEM165.p2	111	Cluster001
TMEM243	124	Cluster001
TMEM43	40	Cluster001
TMEM51.p1	176	Cluster001
TMEM87B	190	Cluster001
TNFRSF10B	114	Cluster001
TNFRSF10D	169	Cluster001
TNFRSF12A	95	Cluster001
TNFRSF1B	352	Cluster001
TNFSF14	34	Cluster001
TNS1.p1	199	Cluster001
TNS3.p1	321	Cluster001
TNS3.p3	217	Cluster001
TOM1	92	Cluster001
TPD52L2.p2	157	Cluster001
TPRG1.p1	249	Cluster001
TPST1	261	Cluster001
TRAJ23	75	Cluster001
TRERF1.p1	343	Cluster001
TRERF1.p2	324	Cluster001
TRIB1.p1	40	Cluster001
TRIM13.p2	44	Cluster001
TRPM8	217	Cluster001
TRPS1.p1	3	Cluster001
TRPV2.p1	200	Cluster001
TSC22D1.p1	155	Cluster001
TWSG1	1	Cluster001
UBTD1	104	Cluster001
UCN2	296	Cluster001
UFM1	11	Cluster001
UGDH.p1	49	Cluster001
ULBP2	6	Cluster001
Unknown5	187	Cluster001
UPP1	201	Cluster001
USP2	340	Cluster001
USP4	135	Cluster001
UTRN.p1	161	Cluster001
VAC14	153	Cluster001
VASH1.p1	35	Cluster001
VASH1.p2	229	Cluster001
VASP	12	Cluster001
VAT1	20	Cluster001
VAV3.p1	146	Cluster001
VAV3.p2	136	Cluster001
VAV3-AS1	41	Cluster001
VEGFA.p1	107	Cluster001
VEGFA.p2	47	Cluster001
VGLL4	312	Cluster001
VIM.p1	92	Cluster001
VMP1.p1	11	Cluster001
VPS37B	121	Cluster001
VPS37C.p1	220	Cluster001
WDFY4.p2	340	Cluster001
WDPCP.p1	21	Cluster001
WDR26.p2	34	Cluster001
WDR37.p2	228	Cluster001
WHAMM	88	Cluster001
WHRN	202	Cluster001
WIPF1.p2	105	Cluster001
XIAP	126	Cluster001
XPR1	3	Cluster001
XRCC1.p1	73	Cluster001
Y_RNA.p4	90	Cluster001
Y_RNA.p6	123	Cluster001
YWHAQ.p2	92	Cluster001
ZBED5-AS1	23	Cluster001
ZC3H12A.p1	113	Cluster001
ZC3H12C.p1	162	Cluster001
ZC3H12D.p1	334	Cluster001
ZCCHC2.p1	224	Cluster001
ZCCHC6.p1	254	Cluster001
ZFAND3.p2	3	Cluster001
ZFAND5.p1	59	Cluster001
ZFP36L1	293	Cluster001
ZFPM2-AS1	175	Cluster001
ZFYVE16	68	Cluster001
ZMIZ1.p1	197	Cluster001
ZMIZ1.p2	335	Cluster001
ZMIZ1.p4	101	Cluster001
ZMIZ1-AS1	272	Cluster001
ZNF267	186	Cluster001
ZNF281	160	Cluster001
ZNF366	41	Cluster001
ZNF385D.p1	173	Cluster001
ZNF496.p2	48	Cluster001
ZNF516.p2	152	Cluster001
ZNF697	137	Cluster001
ZNF703	42	Cluster001
ZNF76	333	Cluster001
ZNFX1	16	Cluster001
ZYX.p3	6	Cluster001

## Sheet: Cluster 2
GO term enrichment analysis of Cluster 2
Gene list				Enrichment analysis
Name	Connections	MCL_2.0_6		Unique genes	GO category	GO term	Number	Fold enrichment	P value (Bonferroni corrected)
AARS2	10	Cluster002		280	BP	pre-replicative complex assembly involved in nuclear cell cycle DNA replication	6	55.36	0.000135
ABCD3	83	Cluster002			BP	double-strand break repair via break-induced replication	8	49.21	9.2e-07
ABHD15	88	Cluster002			BP	DNA unwinding involved in DNA replication	7	32.3	0.000131
AC008770.3	20	Cluster002			BP	DNA strand elongation involved in DNA replication	8	31.08	1.49e-05
AC021193.1.p1	62	Cluster002			BP	mitotic DNA replication	5	30.76	0.0203
AC091544.3	82	Cluster002			BP	DNA replication initiation	8	18.45	0.000445
AC104232.1.p1	76	Cluster002			BP	telomere maintenance via semi-conservative replication	9	17.03	0.000116
AC104232.1.p2	13	Cluster002			BP	replication fork processing	9	17.03	0.000116
AC115837.1	4	Cluster002			BP	mismatch repair	7	15.2	0.00981
ACAD9	62	Cluster002			BP	interstrand cross-link repair	11	14.5	1.2e-05
ACAT1	42	Cluster002			BP	translesion synthesis	8	14.06	0.00277
ADGRL2.p1	20	Cluster002			BP	regulation of DNA-dependent DNA replication	9	13.29	0.000763
AGT	13	Cluster002			BP	base-excision repair	8	12.56	0.00593
AK2	78	Cluster002			BP	regulation of mitotic sister chromatid segregation	7	12.02	0.0393
AMIGO3	72	Cluster002			BP	regulation of G0 to G1 transition	7	12.02	0.0393
ANAPC5	85	Cluster002			BP	mitotic sister chromatid segregation	14	9.31	1.24e-05
ANKRD55	47	Cluster002			BP	G1/S transition of mitotic cell cycle	15	8.58	8.86e-06
ANLN	101	Cluster002			BP	mitotic DNA damage checkpoint	10	7.31	0.0222
AP001347.1	8	Cluster002			BP	mitotic spindle organization	16	7.11	2.97e-05
AP003392.4	48	Cluster002			BP	mitotic prometaphase	16	6.95	4.07e-05
APEX2	95	Cluster002			BP	regulation of mitotic nuclear division	10	6.83	0.0386
APOBEC3B	70	Cluster002			BP	G2/M transition of mitotic cell cycle	13	6.81	0.00146
ARL6IP6	1	Cluster002			BP	positive regulation of cell cycle process	24	5.99	9.32e-08
ASF1B	148	Cluster002			BP	chromatin assembly	12	5.99	0.0156
ATPAF1	94	Cluster002			BP	response to UV	12	5.95	0.0166
B3GALNT2	55	Cluster002			BP	mitotic anaphase	12	5.64	0.0276
BAG2.p1	9	Cluster002			BP	negative regulation of mitotic cell cycle phase transition	16	5.39	0.0011
BIRC5	64	Cluster002			BP	nucleic acid phosphodiester bond hydrolysis	22	5.32	5.58e-06
BLM	117	Cluster002			BP	meiotic cell cycle	15	4.86	0.00956
BRD3	90	Cluster002			BP	cell division	26	3.86	9.26e-05
BX322639.1	65	Cluster002			MF	bubble DNA binding	4	36.91	0.0408
C19orf47.p1	8	Cluster002			MF	single-stranded DNA helicase activity	8	31.08	4.72e-06
C1orf112	55	Cluster002			MF	four-way junction DNA binding	7	30.4	5.79e-05
CACYBP.p1	64	Cluster002			MF	3'-5' DNA helicase activity	7	28.71	7.95e-05
CALM3.p1	55	Cluster002			MF	DNA replication origin binding	7	22.47	0.000318
CBX3.p1	6	Cluster002			MF	exodeoxyribonuclease activity, producing 5'-phosphomonoesters	6	20.13	0.00457
CCDC6.p2	64	Cluster002			MF	damaged DNA binding	14	15.42	9.87e-09
CCDC85C.p1	45	Cluster002			MF	single-stranded DNA binding	13	8.2	6.14e-05
CCNB1	2	Cluster002			MF	chromatin binding	25	3.18	0.0019
CCNF	25	Cluster002			MF	ATP binding	56	2.76	1.9e-08
CD1D	34	Cluster002			MF	transferase activity, transferring phosphorus-containing groups	30	2.39	0.0439
CD38	69	Cluster002			MF	protein binding	236	1.21	4.77e-05
CDAN1	12	Cluster002			CC	CMG complex	8	59.05	5.3e-08
CDK13.p2	13	Cluster002			CC	MCM complex	7	43.06	4.58e-06
CDK2	109	Cluster002			CC	DNA polymerase complex	6	21.09	0.00186
CENPL.p1	54	Cluster002			CC	nuclear replication fork	10	21.09	4.83e-07
CENPM.p1	55	Cluster002			CC	spindle microtubule	9	9.77	0.00129
CENPU	108	Cluster002			CC	nuclear chromosome, telomeric region	14	9.57	1.46e-06
CEP295.p1	15	Cluster002			CC	condensed chromosome kinetochore	11	7.66	0.00073
CEP78	48	Cluster002			CC	mitotic spindle	12	6.47	0.00118
CGGBP1.p2	64	Cluster002			CC	condensed nuclear chromosome	9	6.45	0.0292
CHAF1B	80	Cluster002			CC	nuclear periphery	10	5.51	0.0364
CHEK1	40	Cluster002			CC	centrosome	28	3.45	3.98e-05
CHST10	78	Cluster002			CC	chromatin	46	2.23	0.000666
CIT	132	Cluster002			CC	cytosol	106	1.48	0.0135
CLCN7.p2	59	Cluster002			PANTHER pathways	DNA replication	5	11.91	0.0172
CNTLN	86	Cluster002			Reactome pathways	Unwinding of DNA	8	49.21	2.09e-07
CPSF3	4	Cluster002			Reactome pathways	Removal of the Flap Intermediate from the C-strand	5	36.91	0.00229
CTBP2.p1	32	Cluster002			Reactome pathways	Removal of the Flap Intermediate	6	31.64	0.00037
CTSG.p1	13	Cluster002			Reactome pathways	Mismatch repair (MMR) directed by MSH2:MSH6 (MutSalpha)	6	31.64	0.00037
CUL1	82	Cluster002			Reactome pathways	Polo-like kinase mediated events	6	27.68	0.000697
CXCR4	22	Cluster002			Reactome pathways	Polymerase switching on the C-strand of the telomere	5	26.36	0.00849
DCLRE1A.p1	34	Cluster002			Reactome pathways	Mismatch repair (MMR) directed by MSH2:MSH3 (MutSbeta)	5	26.36	0.00849
DDB2	61	Cluster002			Reactome pathways	Polymerase switching	5	26.36	0.00849
DENND1A	64	Cluster002			Reactome pathways	Activation of ATR in response to replication stress	11	21.95	6.02e-08
DGAT2	28	Cluster002			Reactome pathways	Activation of the pre-replicative complex	9	20.13	7.5e-06
DGCR8	23	Cluster002			Reactome pathways	Resolution of D-loop Structures through Synthesis-Dependent Strand Annealing (SDSA)	7	19.87	0.000464
DGKG.p1	56	Cluster002			Reactome pathways	PCNA-Dependent Long Patch Base Excision Repair	5	17.58	0.0445
DGKG.p2	50	Cluster002			Reactome pathways	Presynaptic phase of homologous DNA pairing and strand exchange	9	17.03	2.63e-05
DIS3L	117	Cluster002			Reactome pathways	G0 and Early G1	6	16.4	0.00914
DMRTA2.p2	40	Cluster002			Reactome pathways	Resolution of D-loop Structures through Holliday Junction Intermediates	7	16.15	0.00156
DNA2	105	Cluster002			Reactome pathways	HDR through Single Strand Annealing (SSA)	7	13.97	0.00367
DNAJC9	154	Cluster002			Reactome pathways	Transcriptional Regulation by E2F6	6	13.03	0.0293
DSCC1	95	Cluster002			Reactome pathways	DNA Damage Bypass	7	10.77	0.0171
DTL	153	Cluster002			Reactome pathways	Orc1 removal from chromatin	9	9.49	0.00225
DUT.p1	41	Cluster002			Reactome pathways	Processing of DNA double-strand break ends	10	9.11	0.000794
DZIP1L	80	Cluster002			Reactome pathways	G2/M DNA damage checkpoint	9	8.52	0.00511
E2F1	29	Cluster002			Reactome pathways	Amplification of signal from unattached kinetochores via a MAD2 inhibitory signal	10	8.02	0.00231
E2F8.p1	55	Cluster002			Reactome pathways	Resolution of Sister Chromatid Cohesion	12	7.32	0.000484
E2F8.p2	100	Cluster002			Reactome pathways	EML4 and NUDC in mitotic spindle formation	10	6.53	0.0127
ECH1	16	Cluster002			Reactome pathways	Separation of Sister Chromatids	12	4.81	0.0286
EDC4	65	Cluster002			Reactome pathways	RHO GTPase Effectors	16	4.13	0.007
EDEM1	6	Cluster002			Reactome pathways	Transcriptional Regulation by TP53	20	4.1	0.000457
EGLN1.p1	17	Cluster002
ELF1.p2	28	Cluster002
EMP2	46	Cluster002
ERCC6L	99	Cluster002
EXO1	131	Cluster002
EZH2	34	Cluster002
FAAP24	102	Cluster002
FAM111A.p1	114	Cluster002
FANCA.p1	169	Cluster002
FANCC	119	Cluster002
FANCI	125	Cluster002
FANCM	57	Cluster002
FBXO34	10	Cluster002
FBXO4	10	Cluster002
FEN1.p1	115	Cluster002
FIGNL1	122	Cluster002
FOXRED2	14	Cluster002
GFI1.p1	74	Cluster002
GINS2	81	Cluster002
GINS4	63	Cluster002
GPSM2	79	Cluster002
H2AFV	66	Cluster002
H2AFY2	48	Cluster002
H2AFZ	4	Cluster002
HAUS5	147	Cluster002
HDAC2-AS2	77	Cluster002
HDAC4.p2	61	Cluster002
HIRIP3	101	Cluster002
HJURP.p1	73	Cluster002
HMGB1	45	Cluster002
HSPA14	89	Cluster002
HYLS1	88	Cluster002
ICMT	33	Cluster002
IDH1.p2	83	Cluster002
INTS7	51	Cluster002
IQCB1	22	Cluster002
IRAK3	115	Cluster002
IRF8.p1	39	Cluster002
JADE1.p1	33	Cluster002
KBTBD7	5	Cluster002
KDM4A.p2	61	Cluster002
KIAA0930.p4	46	Cluster002
KIF18B	130	Cluster002
KIF22.p2	5	Cluster002
KIF23	61	Cluster002
KIF2C	48	Cluster002
LIMK2	39	Cluster002
LIN54	80	Cluster002
LIN9.p1	70	Cluster002
LPCAT1	1	Cluster002
LRMDA.p1	50	Cluster002
LRP11.p1	67	Cluster002
MAD2L1	61	Cluster002
MAP3K6	28	Cluster002
MAP4K1	99	Cluster002
MCM10	148	Cluster002
MCM2	38	Cluster002
MCM3	88	Cluster002
MCM4	116	Cluster002
MCM5.p1	117	Cluster002
MCM6	41	Cluster002
MCM7	87	Cluster002
MELK	23	Cluster002
MEST	135	Cluster002
MIR3917	82	Cluster002
MIR6079	37	Cluster002
MIR9-3HG	35	Cluster002
MIRLET7BHG.p3	38	Cluster002
MLC1.p1	19	Cluster002
MMP15.p1	31	Cluster002
MMS22L	64	Cluster002
MRM2	96	Cluster002
MS4A4E	48	Cluster002
MSH2	86	Cluster002
MSH6	120	Cluster002
MTFR2	159	Cluster002
MTMR1	44	Cluster002
MYBL2.p1	38	Cluster002
MYO18A.p1	101	Cluster002
NCAPG	111	Cluster002
NDUFC1.p3	37	Cluster002
NEIL3	102	Cluster002
NIPAL3	58	Cluster002
NOCT	21	Cluster002
NUMA1.p1	82	Cluster002
NUP107	83	Cluster002
NUP205	18	Cluster002
NUP210	147	Cluster002
NUSAP1.p1	82	Cluster002
NXPE3.p1	66	Cluster002
NXT2.p1	22	Cluster002
NXT2.p2	55	Cluster002
NXT2.p3	2	Cluster002
P4HTM.p1	16	Cluster002
PAK1.p2	56	Cluster002
PAK4	4	Cluster002
PASK	128	Cluster002
PATZ1.p1	75	Cluster002
PCNA	31	Cluster002
PDGFD.p1	50	Cluster002
PDS5B	72	Cluster002
PI4K2B	1	Cluster002
PI4KB.p1	73	Cluster002
PIGB	18	Cluster002
PKN3.p1	42	Cluster002
PLK1	3	Cluster002
POLD1	25	Cluster002
POLD3	128	Cluster002
POLH	56	Cluster002
POU2F1.p1	15	Cluster002
PREX1	68	Cluster002
PRIM2	149	Cluster002
PRIMPOL	2	Cluster002
PSRC1	47	Cluster002
RAB23	1	Cluster002
RAD1.p1	109	Cluster002
RAD51	96	Cluster002
RAD51C	117	Cluster002
RAD54B	52	Cluster002
RANBP1	40	Cluster002
RBBP7	52	Cluster002
RCCD1.p1	19	Cluster002
RECQL4.p1	114	Cluster002
RET	75	Cluster002
REV3L	33	Cluster002
REXO5	19	Cluster002
RFC2	51	Cluster002
RFWD3	76	Cluster002
RIBC2	100	Cluster002
RMI2	107	Cluster002
RRM1	137	Cluster002
RRP7BP	11	Cluster002
RUSC1	35	Cluster002
SATB1.p2	45	Cluster002
SDK1.p1	7	Cluster002
SELPLG	42	Cluster002
SENP6.p1	3	Cluster002
SERPINB10.p1	35	Cluster002
SF3A2	36	Cluster002
SF3A3	12	Cluster002
SFXN1	55	Cluster002
SIN3A	143	Cluster002
SKIDA1.p1	23	Cluster002
SKP2	78	Cluster002
SLAIN1	42	Cluster002
SLC25A35	16	Cluster002
SLC27A2	3	Cluster002
SLC2A4RG.p1	48	Cluster002
SLC2A9	86	Cluster002
SLC35E2B	13	Cluster002
SLC39A8.p2	77	Cluster002
SLC40A1	23	Cluster002
SLC44A1	102	Cluster002
SMARCC1.p2	50	Cluster002
SMC1B	65	Cluster002
SOX12.p2	37	Cluster002
SPAG5.p1	63	Cluster002
SPN.p2	57	Cluster002
SSH3	115	Cluster002
SSX2IP	37	Cluster002
STT3B.p3	63	Cluster002
SUV39H1	50	Cluster002
TADA1	109	Cluster002
TBC1D5.p1	55	Cluster002
TBX4	84	Cluster002
TDRD7	71	Cluster002
TEX51	12	Cluster002
TICRR	113	Cluster002
TIMELESS	72	Cluster002
TIPIN	137	Cluster002
TJP2	32	Cluster002
TMEM105	32	Cluster002
TMEM107	3	Cluster002
TMEM173.p3	55	Cluster002
TMX1	1	Cluster002
TOE1	67	Cluster002
TOR3A	18	Cluster002
TOX2	3	Cluster002
TP73.p1	12	Cluster002
TPGS2.p1	50	Cluster002
TPGS2.p2	111	Cluster002
TSEN15	25	Cluster002
TSPAN3	31	Cluster002
TTK	46	Cluster002
TUBG1.p1	64	Cluster002
TYMS	130	Cluster002
UHRF1.p1	95	Cluster002
UNG.p1	114	Cluster002
VAV2.p1	92	Cluster002
WDHD1	113	Cluster002
WDR49	66	Cluster002
WDR76	139	Cluster002
WEE1	82	Cluster002
WNT7B	89	Cluster002
XPO1.p1	13	Cluster002
XRCC3	131	Cluster002
ZBTB33	34	Cluster002
ZNF22	25	Cluster002
ZNF367	122	Cluster002
ZNF503	37	Cluster002
ZNF516.p1	3	Cluster002
ZNF519	15	Cluster002
ZNF639	63	Cluster002

## Sheet: Cluster 4
GO term enrichment analysis of Cluster 4
Gene list				Enrichment analysis
Name	Connections	MCL_2.0_6		Unique genes	GO category	GO term	Number	Fold enrichment	P value (Bonferroni corrected)
ABCC3.p2	107	Cluster004		138	BP	type I interferon signaling pathway	11	26.44	1.56e-08
AC008591.1	126	Cluster004			BP	negative regulation of viral genome replication	8	21.09	9.36e-05
AC011611.4	111	Cluster004			BP	defense response to virus	14	10.69	1.08e-06
AC011899.2	120	Cluster004			MF	anion binding	38	2.16	0.0101
AC018521.4	122	Cluster004			CC	No significant enrichment
AC022916.1	116	Cluster004			PANTHER pathways	No significant enrichment
AC048341.2	117	Cluster004			Reactome pathways	Interferon alpha/beta signaling	10	24.4	7.74e-08
AC078850.1	126	Cluster004			Reactome pathways	ISG15 antiviral mechanism	6	13.81	0.0155
AC092354.1	122	Cluster004
AC092944.1	125	Cluster004
AC097451.1	164	Cluster004
AC103691.2	114	Cluster004
AC107882.1	67	Cluster004
AC108866.1	125	Cluster004
ADAMTS6	126	Cluster004
ADORA3.p2	122	Cluster004
AL136987.2	125	Cluster004
AL139011.1	128	Cluster004
AL139147.1	124	Cluster004
AL158064.2.p2	117	Cluster004
AL355310.3	114	Cluster004
AL355877.2	125	Cluster004
AL513283.1	120	Cluster004
ALDH1A2	151	Cluster004
AMPD3.p2	117	Cluster004
AP4E1	125	Cluster004
AQP9	126	Cluster004
AREG	161	Cluster004
ARHGAP26.p2	18	Cluster004
ARHGEF2.p3	132	Cluster004
ARHGEF2.p8	126	Cluster004
ARL4C	120	Cluster004
ATP9A	124	Cluster004
BCL7B.p2	131	Cluster004
BTBD19.p2	124	Cluster004
CARSP2	116	Cluster004
CAVIN2	118	Cluster004
CCDC57.p2	116	Cluster004
CCL20	42	Cluster004
CCL7	119	Cluster004
CCL8	124	Cluster004
CD163	127	Cluster004
CEMIP	135	Cluster004
CHST15.p2	112	Cluster004
CMPK2.p2	95	Cluster004
COL4A1	117	Cluster004
CRABP2	101	Cluster004
CXCL8	152	Cluster004
CYMP	149	Cluster004
DCAF1.p2	122	Cluster004
DDX58	39	Cluster004
DNAJC27-AS1	119	Cluster004
DOT1L.p4	125	Cluster004
DUSP6.p3	116	Cluster004
EFNB2	117	Cluster004
EFR3A.p2	61	Cluster004
EIF4E.p2	120	Cluster004
FABP4	135	Cluster004
FGL1.p2	120	Cluster004
FNIP2.p5	127	Cluster004
GEM.p2	120	Cluster004
GLYCTK.p2	120	Cluster004
GPAT3.p3	125	Cluster004
GPC3.p3	123	Cluster004
GPRIN3.p2	125	Cluster004
HAMP	95	Cluster004
HERC6	17	Cluster004
IFI44	151	Cluster004
IFIH1	25	Cluster004
IFIT1	38	Cluster004
IFIT2	19	Cluster004
IFIT3	40	Cluster004
IFIT5	118	Cluster004
IRAK2	127	Cluster004
IRF9.p2	127	Cluster004
ISG15	96	Cluster004
KCNH4	146	Cluster004
LINC00963.p3	108	Cluster004
LINC01154	105	Cluster004
LINC01426.p2	136	Cluster004
LINC01426.p3	127	Cluster004
LPP.p4	117	Cluster004
LPP-AS1	123	Cluster004
LRFN5	126	Cluster004
MAP3K5.p3	124	Cluster004
MAP3K8	111	Cluster004
MAST4	132	Cluster004
MGLL	124	Cluster004
MIR155HG.p2	127	Cluster004
MIR4787	114	Cluster004
MIR6772	120	Cluster004
MMP9.p2	112	Cluster004
MRPS33P2	105	Cluster004
MTHFD2L	117	Cluster004
MX1	39	Cluster004
MX2.p1	48	Cluster004
NLRC4	124	Cluster004
NRG1	119	Cluster004
NSUN6.p2	124	Cluster004
OAS3	80	Cluster004
OASL	93	Cluster004
P3H2	116	Cluster004
PAM.p2	68	Cluster004
PARP14	24	Cluster004
PARP9	41	Cluster004
PILRA	116	Cluster004
PNPT1	4	Cluster004
PODXL	122	Cluster004
PPP6R3.p2	126	Cluster004
PSD3.p2	120	Cluster004
RAI14	113	Cluster004
RAPH1	125	Cluster004
RCAN1.p2	120	Cluster004
RORB	115	Cluster004
RSAD2	64	Cluster004
S100A16.p3	113	Cluster004
SAMD9L	2	Cluster004
SHMT2.p3	124	Cluster004
SLC16A14P1	120	Cluster004
SLC26A11.p2	119	Cluster004
SLC37A3	119	Cluster004
SPATA1	124	Cluster004
SRPX2	116	Cluster004
STUM	125	Cluster004
SUPT3H	120	Cluster004
TFPI	124	Cluster004
TFPI2	103	Cluster004
TGM2	134	Cluster004
TNS3.p5	117	Cluster004
TPRG1.p2	127	Cluster004
TRANK1.p3	126	Cluster004
USP49	127	Cluster004
WARS.p3	111	Cluster004
WDFY4.p3	166	Cluster004
Y_RNA.p13	127	Cluster004
YBEY	125	Cluster004
ZBTB38	123	Cluster004
ZMYND8.p2	122	Cluster004
ZNF77	113	Cluster004
ZNF778	122	Cluster004

## Sheet: Cluster 10
GO term enrichment analysis of Cluster 10
Gene list				Enrichment analysis
Name	Connections	MCL_2.2_6		Unique genes	GO category	GO term	Number	Fold enrichment	P value (Bonferroni corrected)
AC012645.3	47	Cluster010		52	BP	No significant enrichment
AC112721.2	42	Cluster010			MF	No significant enrichment
AC113418.1	41	Cluster010			CC	No significant enrichment
AK5	45	Cluster010			PANTHER pathways	Integrin signalling pathway	5	10.89	0.0163
AKAP8.p2	41	Cluster010			Reactome pathways	No significant enrichment
AL161421.1	35	Cluster010
ARHGDIB.p3	39	Cluster010
BAHD1	47	Cluster010
CD109.p2	7	Cluster010		Reduced stringency enrichment analysis
CDCA4.p2	37	Cluster010
CFH	45	Cluster010			GO category	GO term	Number	Fold enrichment	Raw P value
CLN3.p3	47	Cluster010			BP	regulation of tumor necrosis factor production	5	14.9	2.44e-05
COL22A1.p1	48	Cluster010			BP	regulation of tumor necrosis factor superfamily cytokine production	5	14.5	2.77e-05
CORO2B	45	Cluster010			BP	integrin-mediated signaling pathway	4	17.34	9.61e-05
CRTC1	37	Cluster010			BP	negative regulation of cell death	10	4.19	0.00011
CSF1R.p3	35	Cluster010			BP	positive regulation of macrophage proliferation	2	> 100	0.00011
CXorf57	24	Cluster010			BP	negative regulation of biological process	26	2	0.000111
ENC1	37	Cluster010			BP	regulation of macrophage proliferation	2	> 100	0.000147
EPHX4	47	Cluster010			BP	osteoclast differentiation	3	29.93	0.000167
FAM214B.p2	46	Cluster010			BP	anatomical structure formation involved in morphogenesis	9	4.34	0.000195
FCER1G.p5	43	Cluster010			BP	negative regulation of cellular process	23	2	0.000301
FZD5	1	Cluster010			BP	anatomical structure morphogenesis	14	2.76	0.00033
INPP5A.p2	45	Cluster010			BP	cellular component maintenance	3	23.4	0.000333
ITGA11	46	Cluster010			BP	positive regulation of cytokine production involved in immune response	3	21.82	0.000405
ITGAX.p4	47	Cluster010			BP	branching involved in labyrinthine layer morphogenesis	2	71.51	0.000473
LIMS1.p3	23	Cluster010			BP	developmental process	25	1.86	0.00053
LINC02234	34	Cluster010			BP	regulation of histone phosphorylation	2	66.01	0.000545
LINC02377	31	Cluster010			BP	morphogenesis of an epithelium	6	5.85	0.00056
LZTS2.p3	16	Cluster010			BP	multicellular organismal process	28	1.72	0.000623
MARCHF8	46	Cluster010			BP	cellular component organization or biogenesis	25	1.82	0.000655
MBD6.p2	47	Cluster010			BP	cellular developmental process	18	2.15	0.000878
MIR1301	46	Cluster010			BP	positive regulation of macrophage chemotaxis	2	47.67	0.000979
MMP8	34	Cluster010			BP	cell junction organization	6	5.24	0.000984
MRC2.p2	40	Cluster010			CC	vesicle	20	2.18	0.000303
MTG2	46	Cluster010			CC	focal adhesion	6	6.19	0.000418
NDRG3	48	Cluster010			CC	cell-substrate junction	6	6.09	0.000456
NEDD9.p2	46	Cluster010
NPC1.p2	53	Cluster010
PCLO	46	Cluster010
PEA15.p2	25	Cluster010
PICK1	48	Cluster010
RFX2.p2	47	Cluster010
SLC2A3P4	39	Cluster010
SNORA72	48	Cluster010
SOCS3	37	Cluster010
SOX13	46	Cluster010
TFAP2A	46	Cluster010
TMED5.p2	48	Cluster010
TNS3.p7	47	Cluster010
ZC3H12A.p2	41	Cluster010
ZNF385B.p1	29	Cluster010
ZNF467.p2	46	Cluster010

## Sheet: Cluster 11
GO term enrichment analysis of Cluster 11
Gene list				Enrichment analysis
Name	Connections	MCL_2.2_6		Unique genes
ACP5	54	Cluster0012		43	No significant enrichment
ADCY8.2	52	Cluster0012
AL020996.2.2	16	Cluster0012
ARHGEF2.p6	22	Cluster0012		Reduced stringency enrichment analysis
BCAT1.p2	38	Cluster0012
CD81.p2	7	Cluster0012			GO category	GO term	Number	Fold enrichment	Raw P value
CDK5RAP2.p2	62	Cluster0012			BP	negative regulation of dendritic cell differentiation	2	> 100	0.000135
COL6A1	49	Cluster0012				regulation of immune system process	12	3.15	0.000284
COL6A2	9	Cluster0012				negative regulation of immune system process	7	5.34	0.000319
ENAH	37	Cluster0012				regulation of ion transmembrane transporter activity	5	8.29	0.000355
FCER2	52	Cluster0012				regulation of transmembrane transporter activity	5	7.97	0.000425
FRMD4A.p3	73	Cluster0012				regulation of dendritic cell differentiation	2	74.62	0.000435
GAL	46	Cluster0012				regulation of transporter activity	5	7.64	0.000512
GEM.p1	44	Cluster0012				regulation of cation channel activity	4	9.58	0.000856
GLDN	53	Cluster0012
GPAT3.p1	115	Cluster0012
GSG1L.p1	31	Cluster0012
IQGAP3.p2	35	Cluster0012
LFNG	33	Cluster0012
MAP3K7CL	82	Cluster0012
MILR1.p2	82	Cluster0012
MTUS1.p1	49	Cluster0012
NRSN1	57	Cluster0012
OC90.p2	65	Cluster0012
PXYLP1	27	Cluster0012
RASGEF1B	70	Cluster0012
RBM47.p1	52	Cluster0012
RNU6-704P	9	Cluster0012
RTN4RL2.p2	30	Cluster0012
S100A16.p1	30	Cluster0012
S100A16.p2	27	Cluster0012
SELENON.p1	61	Cluster0012
SGK3.p3	27	Cluster0012
SPOCK1	13	Cluster0012
STK10.p3	33	Cluster0012
TBKBP1.p2	14	Cluster0012
TMEM176B.p4	35	Cluster0012		Number detected
TNFAIP8.p2	39	Cluster0012		42	No significant enrichment
TNFRSF21	68	Cluster0012
TRAC.p1	24	Cluster0012
TRIM2	82	Cluster0012
UTRN.p2	9	Cluster0012
ZBTB46	7	Cluster0012
ZSWIM4	23	Cluster0012

## Sheet: Cluster 15
GO term enrichment analysis of Cluster 15
Gene list				Enrichment analysis
Name	Connections	MCL_2.2_6		Unique genes
AC093895.1	20	Cluster015		29	No significant enrichment
AC100849.1	17	Cluster015
AL359636.1.p2	20	Cluster015
AL359834.1	16	Cluster015		Reduced stringency enrichment analysis
ALCAM.p3	44	Cluster015
AP001437.1	16	Cluster015			GO category	GO term	Number	Fold enrichment	Raw P value
APOBEC3F	5	Cluster015			BP	regulation of biological process	29	1.62	1.36e-05
BX322234.1	1	Cluster015			BP	regulation of cellular process	28	1.64	3.52e-05
CD300LB	37	Cluster015			BP	detection of chemical stimulus involved in sensory perception of smell	6	9.04	4.66e-05
CNIH3.p5	24	Cluster015			BP	biological regulation	29	1.53	6.27e-05
CSF1	21	Cluster015			BP	sensory perception of smell	6	8.54	6.37e-05
CTSD.p3	3	Cluster015			BP	response to stimulus	24	1.88	6.4e-05
DAPK1.p3	59	Cluster015			BP	detection of chemical stimulus involved in sensory perception	6	8.2	7.92e-05
FKBP15.p3	8	Cluster015			BP	detection of stimulus	7	6.49	8.03e-05
GABPA.p3	23	Cluster015			BP	detection of chemical stimulus	6	7.64	0.000117
HMGA2.p4	14	Cluster015			BP	sensory perception of chemical stimulus	6	7.37	0.000142
ITGB3	26	Cluster015			BP	detection of stimulus involved in sensory perception	6	7.23	0.000156
LINC00440	13	Cluster015			BP	negative regulation of single stranded viral RNA replication via double stranded DNA intermediate	2	83.04	0.000329
MMP7	53	Cluster015			BP	cell communication	18	2.14	0.000344
MYD88	5	Cluster015			BP	cellular response to stimulus	20	1.96	0.000388
NT5E	18	Cluster015			BP	regulation of single stranded viral RNA replication via double stranded DNA intermediate	2	69.93	0.000451
OC90.p1	31	Cluster015			BP	G protein-coupled receptor signaling pathway	8	4.01	0.000613
RGS13.p2	19	Cluster015			BP	pyrimidine nucleoside catabolic process	2	57.77	0.000642
SEC14L2	66	Cluster015			BP	defense response to protozoan	2	55.36	0.000695
SESN1.p2	57	Cluster015			BP	response to chemical	15	2.27	0.00076
SLC11A1.p4	13	Cluster015			BP	response to external stimulus	11	2.89	0.00078
SLC26A11.p1	29	Cluster015			BP	response to protozoan	2	51.1	0.000806
SNORA50C	11	Cluster015			BP	mesodermal cell differentiation	2	51.1	0.000806
TNS3.p6	6	Cluster015			BP	signaling	17	2.05	0.00092
					MF	olfactory receptor activity	6	9.04	4.66e-05
					CC	plasma membrane	18	2.06	0.000521
					CC	cell periphery	18	2.02	0.000989

## Sheet: Cluster 16 
GO term enrichment analysis of Cluster 16
Gene list				Enrichment analysis
Name	Connections	MCL_2.2_6		Unique genes
ADCY3	3	Cluster016		26	No significant enrichment
AL160396.2.p1	43	Cluster016
ATRN.p2	2	Cluster016
C1orf122	24	Cluster016		Reduced stringency enrichment analysis
C20orf197	10	Cluster016
DCAF11	1	Cluster016			GO category	GO term	Number	Fold enrichment	Raw P value
EGFL7.p2	17	Cluster016			BP	negative regulation of substrate adhesion-dependent cell spreading	2	> 100	0.000154
FAM46C	18	Cluster016			BP	negative regulation of cell morphogenesis involved in differentiation	2	> 100	0.000154
FHOD1	108	Cluster016			BP	phosphate ion transport	2	85.81	0.000296
IFNGR2.p2	23	Cluster016			MF	inorganic phosphate transmembrane transporter activity	2	> 100	2.72e-05
ITGB1BP1.p1	6	Cluster016			MF	sodium:phosphate symporter activity	2	> 100	0.0001
LAMA3	22	Cluster016
MELTF	61	Cluster016
MIR4435-2HG	40	Cluster016
NPC1.p1	54	Cluster016
PLEC.p1	10	Cluster016
SLC17A7	32	Cluster016
SLC20A1.p2	41	Cluster016
SLC2A3	16	Cluster016
SNX18	3	Cluster016
TEX9.p1	10	Cluster016
TEX9.p3	30	Cluster016
TNFSF15	42	Cluster016
TRIM8.p2	7	Cluster016
TUBA8	20	Cluster016
YWHAZ.p3	22	Cluster016
ZNF516.p3	14	Cluster016

## Sheet: Cluster 19
GO term enrichment analysis of Cluster 19
Gene list				Enrichment analysis
Name	Connections	MCL_2.2_6		Unique genes
AL589993.1	22	Cluster0017		23	No significant enrichment
ATXN7L1.p2	21	Cluster0017
BUB1B	21	Cluster0017
C1orf56	21	Cluster0017		Reduced stringency enrichment analysis
CACNB1	18	Cluster0017
CAV1	12	Cluster0017			GO category	GO term	Number	Fold enrichment	Raw P value
CLTCL1	21	Cluster0017			BP	regulation of chromosome separation	3	39.5	6.6e-05
DTX3	19	Cluster0017				regulation of chromosome segregation	3	31.98	0.000121
ELF1.p4	21	Cluster0017				positive regulation of chromosome separation	2	> 100	0.00018
ELFN2	19	Cluster0017				meiotic nuclear division	3	17.22	0.000712
ESPL1	21	Cluster0017				meiotic cell cycle process	3	15.9	0.000894
FANCA.p2	21	Cluster0017
HOXA11-AS.p2	21	Cluster0017
KCNN1	20	Cluster0017
KIT	7	Cluster0017
MAN2A2.p2	19	Cluster0017
NAA40	21	Cluster0017
NUDT16L1.p2	21	Cluster0017
OXCT1	21	Cluster0017
PABPC1L.p2	21	Cluster0017
PDGFD.p2	21	Cluster0017
PLS1	20	Cluster0017
TCEA2	21	Cluster0017

## Sheet: Cluster 24
GO term enrichment analysis of Cluster 24
Gene list				Enrichment analysis
Name	Connections	MCL_2.2_6		Unique genes	GO category	GO term	Number	Fold enrichment	P value (Bonferroni corrected)
AC008840.1	26	Cluster024		19	BP	mesodermal cell differentiation	3	>100	0.0126
C1orf186.p3	21	Cluster024			MF	collagen binding involved in cell-matrix adhesion	2	>100	0.034
CCL2	45	Cluster024			CC	integrin alpha2-beta1 complex	2	> 100	0.00832
CDK18	24	Cluster024			PANTHER pathways	inflammation mediated by chemokine and cytokine signaling pathway	4	20.19	0.00614
CHODL	15	Cluster024
HMGA2.p3	41	Cluster024
ITGA2	24	Cluster024		Reduced stringency enrichment analysis
ITGB1.p2	23	Cluster024
MALAT1.p8	23	Cluster024			GO category	GO term	Number	Fold enrichment	Raw P value
MMP19	21	Cluster024			BP	mesodermal cell differentiation	3	> 100	1.39e-06
MOB3A.p3	21	Cluster024			BP	mesoderm formation	3	55.96	2.22e-05
NCKAP1	22	Cluster024			BP	mesoderm morphogenesis	3	54.39	2.41e-05
NFATC2	81	Cluster024			BP	formation of primary germ layer	3	33.29	9.95e-05
RSPH3.p2	21	Cluster024			BP	mesoderm development	3	31.39	0.000118
SLC31A1.p2	47	Cluster024			BP	cell adhesion mediated by integrin	2	> 100	0.000182
SPRY4	95	Cluster024			BP	gastrulation	3	23.69	0.000266
SYNE1	18	Cluster024			BP	positive regulation of signaling receptor activity	2	71.51	0.000391
TECPR2	20	Cluster024			BP	muscle structure development	4	10.79	0.000427
Unknown23	21	Cluster024			BP	anatomical structure formation involved in morphogenesis	5	7.24	0.000444
					BP	cell differentiation	9	3.28	0.000466
					BP	cellular developmental process	9	3.22	0.000526
					BP	cellular extravasation	2	59.87	0.000549
					BP	symbiotic process	5	6.88	0.000562
					BP	viral life cycle	3	17.32	0.000656
					BP	cell migration	5	6.61	0.000671
					BP	regulation of anatomical structure morphogenesis	5	6.59	0.000683
					BP	negative regulation of Ras protein signal transduction	2	47.67	0.000849
					BP	muscle cell differentiation	3	15.76	0.000858
					MF	collagen binding involved in cell-matrix adhesion	2	> 100	1.18e-05
					MF	cell-matrix adhesion mediator activity	2	> 100	2.03e-05
					CC	integrin alpha2-beta1 complex	2	> 100	5.64e-06
					CC	focal adhesion	4	12.38	0.000255
					CC	cell-substrate junction	4	12.17	0.000271
					CC	integrin complex	2	83.04	0.000294
					CC	leading edge membrane	3	21.69	0.000343
					CC	ruffle	3	21.33	0.00036
					CC	protein complex involved in cell adhesion	2	71.51	0.000391

## Sheet: Cluster 42
GO term enrichment analysis of Cluster 42
Gene list				Enrichment analysis
Name	Connections	MCL_2.2_6		Unique genes
AC025171.3	7	Cluster042		12	No significant enrichment
DLEU7-AS1.p1	10	Cluster042
DUSP27	5	Cluster042
EPHA7	1	Cluster042		Reduced stringency enrichment analysis
F3	7	Cluster042
FMO4	9	Cluster042			GO category	GO term	Number	Fold enrichment	Raw P value
MIR486-2	3	Cluster042			BP	activation of plasma proteins involved in acute inflammatory response	1	> 100	0.000679
PGM5P3-AS1	9	Cluster042			BP	zeaxanthin biosynthetic process	1	> 100	0.000679
PPP1R1C	10	Cluster042			BP	zeaxanthin metabolic process	1	> 100	0.000679
RNA5SP326	11	Cluster042			BP	xanthophyll biosynthetic process	1	> 100	0.000679
RPE65	10	Cluster042			BP	carotenoid biosynthetic process	1	> 100	0.000679
TEX41	8	Cluster042			BP	tetraterpenoid biosynthetic process	1	> 100	0.000679
					MF	all-trans-retinyl-ester hydrolase, 11-cis retinol forming activity	1	> 100	0.000679
					MF	all-trans-retinyl-palmitate hydrolase, 11-cis retinol forming activity	1	> 100	0.000679
					MF	retinal isomerase activity	1	> 100	0.000679
